# Supplementary material for: A p38 Substrate-Specific MK2-EGFP Translocation Assay for Identification and Validation of New p38 Inhibitors in Living Cells: A Comprising Alternative for Acquisition of Cellular p38 Inhibition Data
Source: PLoS One. 2014 Apr 17;9(4):e95641. doi: 10.1371/journal.pone.0095641 (PMC3990705; doi:10.1371/journal.pone.0095641)
Supplement: Table S1 — (XLSX) [file pone.0095641.s003.xlsx]

## Sheet: Tabelle1
Well #	RN/LN	c [µM]	Plate	row	column	ratio (N/C)	ratio (N/C)/PA	plate average	2x/PA*(PA1+PA2)	Plate	row	column	ratio (N/C)	ratio (N/C)/PA	plate average	2x/PA*(PA1+PA2)
A01	LN 252	15	Plate 1	A	1	1.15933	1.13127		1.22005	Plate 1	A	1	1.54924	1.36841		1.47579
A02	LN 261	15	Plate 1	A	2	1.08406	1.05783		1.14084	Plate 1	A	2	1.2424	1.09738		1.1835
A03	LN 271	15	Plate 1	A	3	1.12044	1.09332		1.17912	Plate 1	A	3	1.34805	1.1907		1.28414
A04	LN 288	15	Plate 1	A	4	1.13188	1.10448		1.19116	Plate 1	A	4	1.34944	1.19193		1.28546
A05	LN 273	15	Plate 1	A	5	1.05043	1.02501		1.10545	Plate 1	A	5	1.18101	1.04316		1.12502
A06	LN 272	15	Plate 1	A	6	1.04427	1.019		1.09897	Plate 1	A	6	1.2334	1.08943		1.17492
A07	LN 289	15	Plate 1	A	7	0.935431	0.912792		0.984424	Plate 1	A	7	0.997629	0.881182		0.950333
A08	LN 290	15	Plate 1	A	8	1.00952	0.985088		1.06239	Plate 1	A	8	1.12677	0.995247		1.07335
A09	LN 308	15	Plate 1	A	9	1.09436	1.06787		1.15167	Plate 1	A	9	1.27163	1.1232		1.21134
A10	LN 309	15	Plate 1	A	10	1.05367	1.02817		1.10886	Plate 1	A	10	1.06	0.936273		1.00975
A11	LN 310	15	Plate 1	A	11	0.95618	0.933039		1.00626	Plate 1	A	11	0.879457	0.776804		0.837763
A12	LN 311	15	Plate 1	A	12	0.99973	0.975535		1.05209	Plate 1	A	12	1.06404	0.939838		1.01359
B01	RN 2902	15	Plate 1	B	1	1.10577	1.07901		1.16369	Plate 1	B	1	1.33899	1.1827		1.27551
B02	LN 340	15	Plate 1	B	2	1.10248	1.0758		1.16023	Plate 1	B	2	1.44236	1.274		1.37398
B03	LN 348	15	Plate 1	B	3	0.951527	0.928499		1.00136	Plate 1	B	3	0.993385	0.877434		0.94629
B04	LN 349	15	Plate 1	B	4	0.998304	0.974144		1.05059	Plate 1	B	4	1.09264	0.965101		1.04084
B05	LN 351	15	Plate 1	B	5	0.914521	0.892388		0.962418	Plate 1	B	5	0.91477	0.807995		0.871402
B06	LN 352	15	Plate 1	B	6	0.83897	0.818666		0.88291	Plate 1	B	6	0.778464	0.687599		0.741558
B07	LN 353	15	Plate 1	B	7	1.03145	1.00649		1.08547	Plate 1	B	7	1.14585	1.0121		1.09152
B08	LN 369	15	Plate 1	B	8	0.898592	0.876845		0.945655	Plate 1	B	8	0.81024	0.715666		0.771828
B09	LN 370	15	Plate 1	B	9	1.06264	1.03692		1.11829	Plate 1	B	9	1.26084	1.11367		1.20107
B10	LN 371	15	Plate 1	B	10	0.925802	0.903396		0.97429	Plate 1	B	10	0.873174	0.771254		0.831778
B11	LN 372	15	Plate 1	B	11	0.93395	0.911347		0.982865	Plate 1	B	11	0.95462	0.843193		0.909363
B12	LN 373	15	Plate 1	B	12	0.969619	0.946153		1.0204	Plate 1	B	12	0.962953	0.850554		0.917301
C01	LN 442	15	Plate 1	C	1	1.12277	1.0956		1.18157	Plate 1	C	1	1.29061	1.13996		1.22942
C02	LN 443	15	Plate 1	C	2	1.05404	1.02853		1.10925	Plate 1	C	2	1.09816	0.96998		1.0461
C03	LN 444	15	Plate 1	C	3	1.04386	1.01859		1.09853	Plate 1	C	3	1.21155	1.07013		1.15411
C04	LN 445	15	Plate 1	C	4	1.00985	0.985412		1.06274	Plate 1	C	4	1.04	0.918604		0.990691
C05	LN 446	15	Plate 1	C	5	0.949002	0.926035		0.998705	Plate 1	C	5	0.985588	0.870547		0.938863
C06	LN 448	15	Plate 1	C	6	1.06554	1.03975		1.12135	Plate 1	C	6	1.31373	1.16039		1.25145
C07	LN 449	15	Plate 1	C	7	1.11043	1.08356		1.16859	Plate 1	C	7	1.34585	1.18876		1.28205
C08	LN 450	15	Plate 1	C	8	1.08885	1.0625		1.14588	Plate 1	C	8	1.19464	1.0552		1.13801
C09	LN 451	15	Plate 1	C	9	1.04269	1.01746		1.0973	Plate 1	C	9	1.08853	0.961474		1.03693
C10	LN 452	15	Plate 1	C	10	0.96184	0.938562		1.01222	Plate 1	C	10	1.01167	0.893582		0.963706
C11	LN 453	15	Plate 1	C	11	1.00661	0.98225		1.05933	Plate 1	C	11	0.99443	0.878357		0.947286
C12	LN 464	15	Plate 1	C	12	1.05358	1.02808		1.10876	Plate 1	C	12	1.64532	1.45327		1.56732
D01	LN 465	15	Plate 1	D	1	1.08208	1.0559		1.13876	Plate 1	D	1	1.18809	1.04941		1.13176
D02	LN 466	15	Plate 1	D	2	0.96586	0.942485		1.01645	Plate 1	D	2	1.01534	0.896826		0.967204
D03	LN 467	15	Plate 1	D	3	0.951507	0.928479		1.00134	Plate 1	D	3	0.870472	0.768867		0.829204
D04	LN 468	15	Plate 1	D	4	0.934374	0.911761		0.983311	Plate 1	D	4	0.905946	0.800201		0.862997
D05	LN 469	15	Plate 1	D	5	0.967453	0.944039		1.01812	Plate 1	D	5	0.947813	0.837181		0.902879
D06	LN 470	15	Plate 1	D	6	0.958944	0.935736		1.00917	Plate 1	D	6	0.997566	0.881127		0.950273
D07	LN 471	15	Plate 1	D	7	0.902486	0.880645		0.949753	Plate 1	D	7	0.856788	0.756781		0.816169
D08	LN 472	15	Plate 1	D	8	0.914739	0.892601		0.962648	Plate 1	D	8	0.845938	0.747197		0.805833
D09	LN 473	15	Plate 1	D	9	0.893606	0.871979		0.940408	Plate 1	D	9	0.803688	0.709879		0.765586
D10	LN 475	15	Plate 1	D	10	0.864192	0.843277		0.909453	Plate 1	D	10	0.673772	0.595127		0.64183
D11	LN 476	15	Plate 1	D	11	1.47429	1.43861		1.55151	Plate 1	D	11	1.58	1.39558		1.50509
D12	LN 477	15	Plate 1	D	12	1.22057	1.19104		1.2845	Plate 1	D	12	1.25276	1.10653		1.19337
E01	LN 493	15	Plate 1	E	1	1.09946	1.07285		1.15705	Plate 1	E	1	1.24718	1.1016		1.18805
E02	LN 494	15	Plate 1	E	2	0.979516	0.95581		1.03082	Plate 1	E	2	1.01829	0.899428		0.970011
E03	LN 495	15	Plate 1	E	3	1.01937	0.994696		1.07275	Plate 1	E	3	1.15862	1.02338		1.10369
E04	LN 496	15	Plate 1	E	4	0.964184	0.940849		1.01468	Plate 1	E	4	1.02462	0.905027		0.976049
E05	LN 499	15	Plate 1	E	5	0.997691	0.973545		1.04994	Plate 1	E	5	1.08682	0.959961		1.03529
E06	LN 497	15	Plate 1	E	6	1.00879	0.984375		1.06162	Plate 1	E	6	1.14165	1.00839		1.08752
E07	LN 500	15	Plate 1	E	7	0.954318	0.931222		1.0043	Plate 1	E	7	0.960477	0.848367		0.914942
E08	LN 498	15	Plate 1	E	8	0.967325	0.943914		1.01799	Plate 1	E	8	1.01623	0.897609		0.968049
E09	LN 501	15	Plate 1	E	9	1.0973	1.07074		1.15477	Plate 1	E	9	1.22945	1.08595		1.17117
E10	LN 502	15	Plate 1	E	10	1.02137	0.996649		1.07486	Plate 1	E	10	1.0416	0.920018		0.992217
E11	LN 503	15	Plate 1	E	11	1.01579	0.991208		1.06899	Plate 1	E	11	1.06482	0.940529		1.01434
E12	LN 504	15	Plate 1	E	12	0.932737	0.910163		0.981588	Plate 1	E	12	0.931046	0.822371		0.886907
F01	LN 505	15	Plate 1	F	1	1.12278	1.0956		1.18158	Plate 1	F	1	1.44319	1.27473		1.37477
F02	LN 506	15	Plate 1	F	2	1.02439	0.999595		1.07804	Plate 1	F	2	1.04957	0.92706		0.999811
F03	LN 507	15	Plate 1	F	3	1.03981	1.01465		1.09427	Plate 1	F	3	1.431	1.26397		1.36315
F04	LN 508	15	Plate 1	F	4	0.949714	0.92673		0.999455	Plate 1	F	4	0.994955	0.87882		0.947786
F05	LN 509	15	Plate 1	F	5	1.0797	1.05357		1.13625	Plate 1	F	5	1.21869	1.07644		1.16091
F06	LN 510	15	Plate 1	F	6	1.06244	1.03673		1.11809	Plate 1	F	6	1.37583	1.21523		1.3106
F07	LN 511	15	Plate 1	F	7	1.00073	0.976513		1.05314	Plate 1	F	7	1.06919	0.944387		1.0185
F08	LN 512	15	Plate 1	F	8	1.10367	1.07696		1.16148	Plate 1	F	8	1.29034	1.13973		1.22917
F09	LN 513	15	Plate 1	F	9	1.04119	1.01599		1.09572	Plate 1	F	9	1.18515	1.04682		1.12896
F10	LN 514	15	Plate 1	F	10	1.0186	0.99395		1.07195	Plate 1	F	10	1.10465	0.975709		1.05228
F11	LN 515	15	Plate 1	F	11	1.14919	1.12138		1.20938	Plate 1	F	11	1.3339	1.17821		1.27067
F12	LN 516	15	Plate 1	F	12	1.10821	1.08139		1.16625	Plate 1	F	12	1.27643	1.12744		1.21592
G01	LN 517	15	Plate 1	G	1	1.06269	1.03697		1.11834	Plate 1	G	1	1.18011	1.04236		1.12416
G02	LN 518	15	Plate 1	G	2	1.03709	1.01199		1.09141	Plate 1	G	2	1.10234	0.973675		1.05008
G03	RN 3493	15	Plate 1	G	3	1.11885	1.09177		1.17745	Plate 1	G	3	1.5421	1.3621		1.46899
G04	RN 3494	15	Plate 1	G	4	1.11861	1.09154		1.1772	Plate 1	G	4	1.23598	1.09171		1.17738
G05	RN 3495	15	Plate 1	G	5	1.14274	1.11508		1.20259	Plate 1	G	5	1.35008	1.19249		1.28607
G06	RN 3496	15	Plate 1	G	6	1.12317	1.09599		1.18199	Plate 1	G	6	1.38099	1.2198		1.31552
G07	RN 3497	15	Plate 1	G	7	1.07096	1.04504		1.12705	Plate 1	G	7	1.473	1.30107		1.40317
G08	RN 3498	15	Plate 1	G	8	1.04932	1.02392		1.10427	Plate 1	G	8	1.64377	1.45191		1.56585
G09	LN 329	15	Plate 1	G	9	0.889776	0.868242		0.936377	Plate 1	G	9	0.85682	0.756809		0.8162
G10	LN 291	15	Plate 1	G	10	1.00364	0.979355		1.05621	Plate 1	G	10	1.0305	0.910215		0.981644
G11	LN 292	15	Plate 1	G	11	0.938848	0.916126		0.98802	Plate 1	G	11	0.86091	0.760422		0.820096
G12	LN 293	15	Plate 1	G	12	0.999575	0.975384		1.05193	Plate 1	G	12	1.10915	0.979686		1.05657
H01	LN 294	15	Plate 1	H	1	0.946885	0.923969		0.996477	Plate 1	H	1	0.995038	0.878894		0.947865
H02	LN 295	15	Plate 1	H	2	0.930801	0.908274		0.979551	Plate 1	H	2	0.979026	0.864751		0.932612
H03	LN 296	15	Plate 1	H	3	1.03447	1.00944		1.08865	Plate 1	H	3	1.22839	1.08501		1.17016
H04	LN 297	15	Plate 1	H	4	0.951818	0.928783		1.00167	Plate 1	H	4	0.998626	0.882063		0.951283
H05	LN 298	15	Plate 1	H	5	1.03582	1.01075		1.09007	Plate 1	H	5	1.13652	1.00386		1.08264
H06	LN 299	15	Plate 1	H	6	1.08143	1.05526		1.13807	Plate 1	H	6	1.21693	1.07489		1.15924
H07	LN 300	15	Plate 1	H	7	0.881242	0.859915		0.927396	Plate 1	H	7	0.78055	0.689441		0.743545
H08	LN 301	15	Plate 1	H	8	1.07713	1.05107		1.13355	Plate 1	H	8	1.37834	1.21746		1.313
H09	LN 330	15	Plate 1	H	9	0.934907	0.912281		0.983872	Plate 1	H	9	0.906343	0.800551		0.863375
H10	LN 331	15	Plate 1	H	10	1.01525	0.990678		1.06842	Plate 1	H	10	1.01588	0.8973		0.967716
H11	LN 332	15	Plate 1	H	11	0.976768	0.953129	PA	1.02793	Plate 1	H	11	0.945266	0.834931	PA	0.900452
H12	LN 342	15	Plate 1	H	12	1.18879	1.16002	1.0248	1.25105	Plate 1	H	12	1.61633	1.42767	1.13215	1.5397
A01	RN 2999	15	Plate 2	A	1	0.910019	0.979359		0.907633	Plate 2	A	1	0.890001	0.962865		0.892347
A02	LN 354	15	Plate 2	A	2	0.959007	1.03208		0.956493	Plate 2	A	2	1.08455	1.17334		1.0874
A03	LN 361	15	Plate 2	A	3	0.846121	0.910593		0.843903	Plate 2	A	3	0.831585	0.899667		0.833777
A04	LN 363	15	Plate 2	A	4	0.883831	0.951176		0.881514	Plate 2	A	4	0.788358	0.852901		0.790436
A05	LN 364	15	Plate 2	A	5	1.09015	1.17321		1.08729	Plate 2	A	5	1.23076	1.33152		1.23401
A06	LN 365	15	Plate 2	A	6	0.964159	1.03762		0.961631	Plate 2	A	6	1.04081	1.12602		1.04355
A07	LN 355	15	Plate 2	A	7	1.08205	1.1645		1.07921	Plate 2	A	7	1.24492	1.34684		1.2482
A08	RN 3089	15	Plate 2	A	8	0.958072	1.03107		0.95556	Plate 2	A	8	1.04781	1.1336		1.05057
A09	RN 3090	15	Plate 2	A	9	0.871542	0.937951		0.869257	Plate 2	A	9	0.887725	0.960403		0.890065
A10	LN 455	15	Plate 2	A	10	0.865318	0.931252		0.863049	Plate 2	A	10	0.823827	0.891274		0.825998
A11	RN 3091	15	Plate 2	A	11	0.877076	0.943906		0.874776	Plate 2	A	11	0.776737	0.840328		0.778784
A12	LN 457	15	Plate 2	A	12	0.923182	0.993525		0.920761	Plate 2	A	12	0.928107	1.00409		0.930553
B01	RN 3900	15	Plate 2	B	1	0.875909	0.94265		0.873612	Plate 2	B	1	0.897337	0.970802		0.899702
B02	RN 3901	15	Plate 2	B	2	0.833983	0.89753		0.831796	Plate 2	B	2	0.719907	0.778846		0.721805
B03	RN 3902	15	Plate 2	B	3	0.825765	0.888685		0.8236	Plate 2	B	3	0.760462	0.822721		0.762466
B04	RN 3903	15	Plate 2	B	4	0.872434	0.93891		0.870147	Plate 2	B	4	0.777322	0.840961		0.779371
B05	LN 461	15	Plate 2	B	5	0.857783	0.923143		0.855534	Plate 2	B	5	0.792881	0.857794		0.794971
B06	RN 3905	15	Plate 2	B	6	0.817519	0.879811		0.815376	Plate 2	B	6	0.762159	0.824557		0.764168
B07	RN 3198	15	Plate 2	B	7	0.848399	0.913044		0.846175	Plate 2	B	7	0.742907	0.803729		0.744865
B08	RN 3274	15	Plate 2	B	8	0.840941	0.905018		0.838736	Plate 2	B	8	0.793679	0.858657		0.795771
B09	LN 482	15	Plate 2	B	9	0.83995	0.903951		0.837748	Plate 2	B	9	0.798353	0.863714		0.800457
B10	RN 3275	15	Plate 2	B	10	0.83541	0.899065		0.83322	Plate 2	B	10	0.689502	0.745951		0.691319
B11	RN 3276	15	Plate 2	B	11	0.853184	0.918194		0.850947	Plate 2	B	11	0.669355	0.724155		0.671119
B12	RN 3282	15	Plate 2	B	12	0.970501	1.04445		0.967956	Plate 2	B	12	0.81726	0.884169		0.819414
C01	RN 3278	15	Plate 2	C	1	1.04232	1.12174		1.03958	Plate 2	C	1	1.20673	1.30552		1.20991
C02	RN 3279	15	Plate 2	C	2	0.839257	0.903206		0.837057	Plate 2	C	2	0.699637	0.756916		0.701481
C03	RN 3280	15	Plate 2	C	3	0.937613	1.00906		0.935155	Plate 2	C	3	0.989912	1.07096		0.992521
C04	RN 3283	15	Plate 2	C	4	0.868053	0.934196		0.865777	Plate 2	C	4	0.785507	0.849816		0.787577
C05	RN 3908	15	Plate 2	C	5	1.01579	1.09319		1.01313	Plate 2	C	5	1.07231	1.1601		1.07514
C06	RN 3909	15	Plate 2	C	6	0.987702	1.06296		0.985112	Plate 2	C	6	1.03391	1.11856		1.03664
C07	RN 3914	15	Plate 2	C	7	0.86557	0.931523		0.863301	Plate 2	C	7	0.769332	0.832317		0.77136
C08	RN 3911	15	Plate 2	C	8	0.87154	0.937948		0.869255	Plate 2	C	8	0.847533	0.91692		0.849767
C09	RN 3912	15	Plate 2	C	9	0.826324	0.889287		0.824157	Plate 2	C	9	0.742404	0.803184		0.744361
C10	LN 382	15	Plate 2	C	10	1.01567	1.09306		1.01301	Plate 2	C	10	1.11508	1.20638		1.11802
C11	RN 2651	15	Plate 2	C	11	0.927656	0.99834		0.925224	Plate 2	C	11	0.789488	0.854123		0.791569
C12	LN 384	15	Plate 2	C	12	0.859723	0.925231		0.857469	Plate 2	C	12	0.811665	0.878116		0.813804
D01	LN 385	15	Plate 2	D	1	1.09247	1.17571		1.08961	Plate 2	D	1	0.904662	0.978726		0.907046
D02	LN 386	15	Plate 2	D	2	1.04388	1.12341		1.04114	Plate 2	D	2	1.33865	1.44824		1.34218
D03	LN 387	15	Plate 2	D	3	0.86509	0.931007		0.862822	Plate 2	D	3	0.844604	0.913752		0.84683
D04	LN 388	15	Plate 2	D	4	0.93261	1.00367		0.930165	Plate 2	D	4	0.738259	0.7987		0.740205
D05	LN 389	15	Plate 2	D	5	0.96454	1.03803		0.962011	Plate 2	D	5	0.854686	0.924659		0.856939
D06	LN 390	15	Plate 2	D	6	0.934919	1.00616		0.932468	Plate 2	D	6	0.903604	0.977582		0.905986
D07	LN 391	15	Plate 2	D	7	1.02129	1.09911		1.01861	Plate 2	D	7	0.719128	0.778003		0.721023
D08	LN 392	15	Plate 2	D	8	0.905515	0.974512		0.903141	Plate 2	D	8	0.765574	0.828251		0.767592
D09	LN 410	15	Plate 2	D	9	1.05612	1.13659		1.05335	Plate 2	D	9	1.0158	1.09896		1.01848
D10	LN 393	15	Plate 2	D	10	1.04517	1.12481		1.04243	Plate 2	D	10	0.934295	1.01079		0.936758
D11	LN 394	15	Plate 2	D	11	0.893424	0.9615		0.891081	Plate 2	D	11	0.835458	0.903857		0.83766
D12	LN 395	15	Plate 2	D	12	1.06441	1.14551		1.06162	Plate 2	D	12	0.84613	0.915402		0.84836
E01	LN 396	15	Plate 2	E	1	0.92707	0.99771		0.924639	Plate 2	E	1	0.935099	1.01166		0.937564
E02	LN 397	15	Plate 2	E	2	1.08228	1.16475		1.07944	Plate 2	E	2	1.44215	1.56021		1.44595
E03	LN 398	15	Plate 2	E	3	0.896903	0.965244		0.894551	Plate 2	E	3	0.827899	0.895679		0.830081
E04	LN 399	15	Plate 2	E	4	0.850766	0.915591		0.848535	Plate 2	E	4	0.790674	0.855406		0.792758
E05	LN 400	15	Plate 2	E	5	0.889828	0.95763		0.887495	Plate 2	E	5	0.846472	0.915772		0.848703
E06	LN 401	15	Plate 2	E	6	0.928307	0.999041		0.925873	Plate 2	E	6	0.891331	0.964304		0.89368
E07	LN 402	15	Plate 2	E	7	0.836995	0.900771		0.8348	Plate 2	E	7	0.732691	0.792676		0.734622
E08	LN 403	15	Plate 2	E	8	0.848708	0.913377		0.846483	Plate 2	E	8	0.770916	0.834031		0.772948
E09	LN 405	15	Plate 2	E	9	0.952704	1.0253		0.950206	Plate 2	E	9	1.05502	1.14139		1.0578
E10	LN 406	15	Plate 2	E	10	0.902834	0.971627		0.900467	Plate 2	E	10	0.979915	1.06014		0.982498
E11	LN 407	15	Plate 2	E	11	0.849968	0.914733		0.847739	Plate 2	E	11	0.801474	0.86709		0.803586
E12	LN 408	15	Plate 2	E	12	0.896431	0.964736		0.894081	Plate 2	E	12	0.785969	0.850316		0.788041
F01	LN 409	15	Plate 2	F	1	0.909053	0.97832		0.90667	Plate 2	F	1	0.942475	1.01964		0.944959
F02	LN 411	15	Plate 2	F	2	1.03466	1.11349		1.03194	Plate 2	F	2	0.938582	1.01542		0.941056
F03	LN 412	15	Plate 2	F	3	0.86419	0.930038		0.861924	Plate 2	F	3	0.719775	0.778703		0.721672
F04	LN 413	15	Plate 2	F	4	0.848828	0.913506		0.846602	Plate 2	F	4	0.765083	0.82772		0.7671
F05	LN 414	15	Plate 2	F	5	0.998484	1.07457		0.995866	Plate 2	F	5	1.06676	1.1541		1.06957
F06	LN 415	15	Plate 2	F	6	0.913975	0.983617		0.911579	Plate 2	F	6	0.862696	0.933325		0.86497
F07	LN 416	15	Plate 2	F	7	0.863952	0.929782		0.861687	Plate 2	F	7	0.782011	0.846034		0.784072
F08	LN 417	15	Plate 2	F	8	1.09199	1.17519		1.08913	Plate 2	F	8	1.38307	1.4963		1.38672
F09	LN 418	15	Plate 2	F	9	1.11805	1.20324		1.11511	Plate 2	F	9	1.38211	1.49527		1.38576
F10	LN 419	15	Plate 2	F	10	0.892138	0.960116		0.889799	Plate 2	F	10	0.802091	0.867758		0.804205
F11	LN 421	15	Plate 2	F	11	0.964478	1.03797		0.961949	Plate 2	F	11	0.967494	1.0467		0.970044
F12	LN 422	15	Plate 2	F	12	0.864602	0.930482		0.862335	Plate 2	F	12	0.860467	0.930913		0.862735
G01	LN 423	15	Plate 2	G	1	1.05621	1.13669		1.05345	Plate 2	G	1	1.27469	1.37905		1.27805
G02	LN 424	15	Plate 2	G	2	0.881953	0.949155		0.879641	Plate 2	G	2	0.938702	1.01555		0.941176
G03	LN 425	15	Plate 2	G	3	0.829853	0.893085		0.827677	Plate 2	G	3	0.686058	0.742225		0.687866
G04	LN 426	15	Plate 2	G	4	0.887386	0.955002		0.885059	Plate 2	G	4	0.862453	0.933062		0.864726
G05	LN 427	15	Plate 2	G	5	0.900583	0.969204		0.898222	Plate 2	G	5	1.04066	1.12586		1.04341
G06	LN 428	15	Plate 2	G	6	0.846436	0.910932		0.844217	Plate 2	G	6	0.735991	0.796246		0.737931
G07	RN 3171	15	Plate 2	G	7	0.860919	0.926518		0.858662	Plate 2	G	7	0.747217	0.808391		0.749186
G08	LN 430	15	Plate 2	G	8	1.11925	1.20453		1.11631	Plate 2	G	8	1.55326	1.68042		1.55735
G09	LN 431	15	Plate 2	G	9	1.05678	1.13731		1.05401	Plate 2	G	9	1.72142	1.86235		1.72596
G10	LN 433	15	Plate 2	G	10	0.970583	1.04454		0.968038	Plate 2	G	10	1.07519	1.16322		1.07803
G11	LN 434	15	Plate 2	G	11	1.09551	1.17899		1.09264	Plate 2	G	11	1.2727	1.37689		1.27605
G12	LN 438	15	Plate 2	G	12	0.879868	0.946911		0.877561	Plate 2	G	12	0.846324	0.915612		0.848555
H01	LN 439	15	Plate 2	H	1	0.980811	1.05555		0.978239	Plate 2	H	1	1.25391	1.35657		1.25722
H02	LN 440	15	Plate 2	H	2	1.08945	1.17246		1.08659	Plate 2	H	2	1.22444	1.32469		1.22767
H03	LN 519	15	Plate 2	H	3	0.912188	0.981694		0.909796	Plate 2	H	3	0.81636	0.883195		0.818512
H04	LN 520	15	Plate 2	H	4	0.911114	0.980538		0.908725	Plate 2	H	4	0.802198	0.867874		0.804312
H05	LN 521	15	Plate 2	H	5	0.909485	0.978785		0.9071	Plate 2	H	5	0.864433	0.935204		0.866711
H06	LN 522	15	Plate 2	H	6	0.965595	1.03917		0.963063	Plate 2	H	6	0.99551	1.07701		0.998134
H07	LN 525	15	Plate 2	H	7	0.898407	0.966863		0.896051	Plate 2	H	7	0.821439	0.88869		0.823604
H08	LN 526	15	Plate 2	H	8	0.917474	0.987382		0.915068	Plate 2	H	8	0.869134	0.94029		0.871425
H09	LN 535	15	Plate 2	H	9	0.871497	0.937902		0.869212	Plate 2	H	9	0.8227	0.890054		0.824868
H10	LN 527	15	Plate 2	H	10	0.938768	1.0103		0.936307	Plate 2	H	10	0.940642	1.01765		0.943121
H11	LN 528	15	Plate 2	H	11	0.92837	0.999109	PA	0.925936	Plate 2	H	11	0.961061	1.03974	PA	0.963594
H12	LN 536	15	Plate 2	H	12	0.888397	0.95609	0.929198	0.886068	Plate 2	H	12	0.915868	0.99085	0.924326	0.918282
A01	LN 537	15	Plate 3	A	1	0.867951	0.965167		1.03237	Plate 3	A	1	0.909214	0.936818		0.875836
A02	LN 538	15	Plate 3	A	2	0.865013	0.9619		1.02887	Plate 3	A	2	0.893941	0.921082		0.861124
A03	LN 539	15	Plate 3	A	3	0.853455	0.949047		1.01513	Plate 3	A	3	0.879346	0.906044		0.847064
A04	LN 540	15	Plate 3	A	4	0.858521	0.954681		1.02115	Plate 3	A	4	0.976497	1.00614		0.940649
A05	LN 543	15	Plate 3	A	5	0.838974	0.932944		0.997903	Plate 3	A	5	0.87816	0.904822		0.845922
A06	LN 544	15	Plate 3	A	6	0.827379	0.920051		0.984112	Plate 3	A	6	0.855345	0.881314		0.823945
A07	LN 545	15	Plate 3	A	7	0.827314	0.919978		0.984034	Plate 3	A	7	0.966518	0.995862		0.931036
A08	LN 547	15	Plate 3	A	8	0.811795	0.902721		0.965575	Plate 3	A	8	0.829739	0.85493		0.799279
A09	LN 559	15	Plate 3	A	9	0.824433	0.916775		0.980607	Plate 3	A	9	0.84413	0.869758		0.813141
A10	LN 563	15	Plate 3	A	10	0.826548	0.919126		0.983123	Plate 3	A	10	0.856899	0.882915		0.825441
A11	LN 549	15	Plate 3	A	11	0.81372	0.904862		0.967865	Plate 3	A	11	0.892664	0.919766		0.859894
A12	LN 550	15	Plate 3	A	12	0.840091	0.934186		0.999232	Plate 3	A	12	0.884096	0.910938		0.85164
B01	LN 551	15	Plate 3	B	1	1.04662	1.16385		1.24489	Plate 3	B	1	1.38383	1.42584		1.33303
B02	LN 552	15	Plate 3	B	2	0.813999	0.905172		0.968197	Plate 3	B	2	0.76603	0.789287		0.737908
B03	LN 553	15	Plate 3	B	3	1.12665	1.25285		1.34008	Plate 3	B	3	1.47757	1.52243		1.42333
B04	LN 554	15	Plate 3	B	4	0.832177	0.925386		0.989818	Plate 3	B	4	0.789938	0.813921		0.760939
B05	LN 562	15	Plate 3	B	5	0.813024	0.904088		0.967037	Plate 3	B	5	0.722924	0.744872		0.696385
B06	LN 564	15	Plate 3	B	6	0.828846	0.921682		0.985856	Plate 3	B	6	0.786697	0.810582		0.757817
B07	LN 565	15	Plate 3	B	7	0.799508	0.889058		0.950961	Plate 3	B	7	0.721626	0.743535		0.695134
B08	LN 566	15	Plate 3	B	8	0.861066	0.957511		1.02418	Plate 3	B	8	0.934341	0.962708		0.900041
B09	LN 567	15	Plate 3	B	9	0.814923	0.906199		0.969296	Plate 3	B	9	0.76758	0.790884		0.739401
B10	LN 580	15	Plate 3	B	10	0.874157	0.972068		1.03975	Plate 3	B	10	0.949052	0.977866		0.914211
B11	LN 581	15	Plate 3	B	11	0.885032	0.984161		1.05269	Plate 3	B	11	1.04359	1.07528		1.00528
B12	LN 586	15	Plate 3	B	12	0.883205	0.982129		1.05051	Plate 3	B	12	1.0105	1.04118		0.973408
C01	LN 587	15	Plate 3	C	1	0.889929	0.989607		1.05851	Plate 3	C	1	1.0693	1.10177		1.03005
C02	LN 592	15	Plate 3	C	2	0.830424	0.923437		0.987733	Plate 3	C	2	0.76561	0.788854		0.737504
C03	LN 593	15	Plate 3	C	3	0.832903	0.926193		0.990682	Plate 3	C	3	0.89555	0.92274		0.862674
C04	LN 595	15	Plate 3	C	4	0.814282	0.905487		0.968534	Plate 3	C	4	0.735039	0.757355		0.708055
C05	LN 596	15	Plate 3	C	5	0.833027	0.926331		0.990829	Plate 3	C	5	0.66552	0.685726		0.641088
C06	LN 602	15	Plate 3	C	6	0.835641	0.929238		0.993939	Plate 3	C	6	0.80217	0.826524		0.772722
C07	LN 603	15	Plate 3	C	7	0.815866	0.907248		0.970418	Plate 3	C	7	0.670114	0.690459		0.645514
C08	LN 608	15	Plate 3	C	8	0.841841	0.936132		1.00131	Plate 3	C	8	0.775389	0.79893		0.746924
C09	LN 610	15	Plate 3	C	9	0.80503	0.895198		0.957529	Plate 3	C	9	0.74	0.762467		0.712834
C10	LN 611	15	Plate 3	C	10	0.851295	0.946645		1.01256	Plate 3	C	10	0.815004	0.839748		0.785084
C11	LN 612	15	Plate 3	C	11	0.829443	0.922346		0.986567	Plate 3	C	11	0.755603	0.778544		0.727864
C12	LN 613	15	Plate 3	C	12	0.846873	0.941728		1.0073	Plate 3	C	12	0.932665	0.960981		0.898426
D01	LN 614	15	Plate 3	D	1	0.829081	0.921943		0.986136	Plate 3	D	1	0.8158	0.840568		0.785851
D02	LN 616	15	Plate 3	D	2	0.933487	1.03804		1.11032	Plate 3	D	2	1.27685	1.31562		1.22997
D03	LN 617	15	Plate 3	D	3	0.808415	0.898962		0.961555	Plate 3	D	3	0.638481	0.657866		0.615042
D04	LN 622	15	Plate 3	D	4	0.930864	1.03513		1.1072	Plate 3	D	4	1.0516	1.08352		1.01299
D05	LN 626	15	Plate 3	D	5	0.910079	1.01201		1.08248	Plate 3	D	5	0.962557	0.991781		0.927221
D06	LN 630	15	Plate 3	D	6	0.909154	1.01098		1.08138	Plate 3	D	6	0.992547	1.02268		0.95611
D07	LN 631	15	Plate 3	D	7	0.88763	0.98705		1.05578	Plate 3	D	7	0.955269	0.984272		0.9202
D08	LN 632	15	Plate 3	D	8	0.811274	0.902142		0.964956	Plate 3	D	8	0.737879	0.760282		0.710791
D09	LN 633	15	Plate 3	D	9	0.878008	0.97635		1.04433	Plate 3	D	9	0.891841	0.918918		0.859101
D10	LN 634	15	Plate 3	D	10	0.844209	0.938766		1.00413	Plate 3	D	10	0.795711	0.819869		0.7665
D11	LN 635	15	Plate 3	D	11	0.833297	0.926631		0.991151	Plate 3	D	11	0.813758	0.838464		0.783884
D12	LN 636	15	Plate 3	D	12	0.83555	0.929137		0.99383	Plate 3	D	12	1.06457	1.09689		1.02549
E01	LN 637	15	Plate 3	E	1	0.941779	1.04726		1.12018	Plate 3	E	1	1.01878	1.04971		0.981381
E02	LN 638	15	Plate 3	E	2	0.854599	0.950319		1.01649	Plate 3	E	2	0.86921	0.8956		0.837301
E03	LN 639	15	Plate 3	E	3	0.9292	1.03328		1.10522	Plate 3	E	3	0.917463	0.945318		0.883782
E04	LN 53	15	Plate 3	E	4	0.925661	1.02934		1.10101	Plate 3	E	4	0.986986	1.01695		0.950753
E05	LN 58	15	Plate 3	E	5	0.862992	0.959652		1.02647	Plate 3	E	5	0.909269	0.936875		0.875889
E06	LN 61	15	Plate 3	E	6	0.865881	0.962865		1.02991	Plate 3	E	6	0.862539	0.888726		0.830874
E07	LN 64	15	Plate 3	E	7	0.900902	1.00181		1.07156	Plate 3	E	7	0.927582	0.955744		0.89353
E08	LN 65	15	Plate 3	E	8	0.91448	1.01691		1.08771	Plate 3	E	8	0.948933	0.977743		0.914097
E09	LN 69	15	Plate 3	E	9	0.98212	1.09212		1.16817	Plate 3	E	9	1.0985	1.13185		1.05817
E10	LN 74	15	Plate 3	E	10	0.845941	0.940692		1.00619	Plate 3	E	10	0.809623	0.834204		0.779901
E11	LN 75	15	Plate 3	E	11	0.846105	0.940874		1.00638	Plate 3	E	11	0.830898	0.856125		0.800395
E12	LN 76	15	Plate 3	E	12	0.894898	0.995132		1.06442	Plate 3	E	12	1.14203	1.1767		1.1001
F01	LN 77	15	Plate 3	F	1	0.960506	1.06809		1.14246	Plate 3	F	1	1.20217	1.23867		1.15804
F02	LN 81	15	Plate 3	F	2	0.831678	0.924831		0.989225	Plate 3	F	2	0.803512	0.827907		0.774014
F03	LN 90	15	Plate 3	F	3	1.02873	1.14395		1.2236	Plate 3	F	3	1.23322	1.27066		1.18795
F04	LN 92	15	Plate 3	F	4	0.855041	0.950811		1.01701	Plate 3	F	4	0.85859	0.884657		0.82707
F05	LN 94	15	Plate 3	F	5	0.86242	0.959016		1.02579	Plate 3	F	5	0.900482	0.927821		0.867425
F06	LN 95	15	Plate 3	F	6	1.04181	1.15849		1.23916	Plate 3	F	6	1.29445	1.33375		1.24692
F07	LN 100	15	Plate 3	F	7	0.855605	0.951438		1.01768	Plate 3	F	7	0.804898	0.829335		0.775349
F08	LN 101	15	Plate 3	F	8	1.03849	1.1548		1.23521	Plate 3	F	8	1.29	1.32917		1.24264
F09	LN 102	15	Plate 3	F	9	0.988733	1.09948		1.17603	Plate 3	F	9	1.29528	1.3346		1.24773
F10	LN 111	15	Plate 3	F	10	0.928205	1.03217		1.10404	Plate 3	F	10	1.09074	1.12386		1.0507
F11	LN 112	15	Plate 3	F	11	0.904103	1.00537		1.07537	Plate 3	F	11	1.0415	1.07312		1.00327
F12	LN 113	15	Plate 3	F	12	0.797563	0.886895		0.948647	Plate 3	F	12	0.785317	0.80916		0.756487
G01	LN 115	15	Plate 3	G	1	1.0851	1.20664		1.29065	Plate 3	G	1	1.39521	1.43757		1.34399
G02	LN 116	15	Plate 3	G	2	1.02649	1.14146		1.22094	Plate 3	G	2	1.17567	1.21137		1.13251
G03	LN 117	15	Plate 3	G	3	0.958481	1.06584		1.14005	Plate 3	G	3	1.31511	1.35504		1.26683
G04	LN 118	15	Plate 3	G	4	1.08792	1.20977		1.294	Plate 3	G	4	1.25253	1.29056		1.20655
G05	LN 121	15	Plate 3	G	5	0.89281	0.99281		1.06194	Plate 3	G	5	0.919559	0.947477		0.885801
G06	LN 122	15	Plate 3	G	6	0.874279	0.972204		1.0399	Plate 3	G	6	0.836228	0.861616		0.805529
G07	LN 123	15	Plate 3	G	7	0.856693	0.952648		1.01898	Plate 3	G	7	0.893758	0.920893		0.860947
G08	LN 142	15	Plate 3	G	8	0.889739	0.989395		1.05828	Plate 3	G	8	0.928197	0.956378		0.894122
G09	LN 143	15	Plate 3	G	9	1.02837	1.14355		1.22318	Plate 3	G	9	1.3056	1.34524		1.25767
G10	LN 144	15	Plate 3	G	10	1.04724	1.16454		1.24563	Plate 3	G	10	1.2814	1.3203		1.23435
G11	LN 145	15	Plate 3	G	11	0.994427	1.10581		1.1828	Plate 3	G	11	1.18122	1.21709		1.13786
G12	LN 147	15	Plate 3	G	12	0.87269	0.970437		1.03801	Plate 3	G	12	1.01072	1.04141		0.973619
H01	LN 148	15	Plate 3	H	1	1.1687	1.2996		1.39009	Plate 3	H	1	1.4251	1.46837		1.37278
H02	LN 150	15	Plate 3	H	2	0.880829	0.979487		1.04769	Plate 3	H	2	0.803601	0.827999		0.7741
H03	LN 152	15	Plate 3	H	3	1.05873	1.17732		1.25929	Plate 3	H	3	1.25306	1.29111		1.20706
H04	LN 153	15	Plate 3	H	4	1.04049	1.15703		1.23759	Plate 3	H	4	1.14733	1.18216		1.10521
H05	LN 154	15	Plate 3	H	5	0.950152	1.05657		1.13014	Plate 3	H	5	1.02748	1.05867		0.989759
H06	LN 82	15	Plate 3	H	6	0.965054	1.07315		1.14787	Plate 3	H	6	1.14624	1.18104		1.10416
H07	LN 156	15	Plate 3	H	7	0.942929	1.04854		1.12155	Plate 3	H	7	1.03252	1.06387		0.994613
H08	LN 157	15	Plate 3	H	8	0.966188	1.07441		1.14922	Plate 3	H	8	0.983243	1.01309		0.947147
H09	LN 158	15	Plate 3	H	9	0.950245	1.05668		1.13025	Plate 3	H	9	1.0315	1.06281		0.99363
H10	LN 160	15	Plate 3	H	10	0.975826	1.08512		1.16068	Plate 3	H	10	1.07194	1.10448		1.03259
H11	LN 161	15	Plate 3	H	11	0.927312	1.03118	PA	1.10298	Plate 3	H	11	1.0134	1.04416	PA	0.976192
H12	LN 163	15	Plate 3	H	12	0.960316	1.06788	0.899276	1.14223	Plate 3	H	12	1.17961	1.21542	0.970534	1.1363
A01	LN 164	15	Plate 4	A	1	1.03993	1.10199		1.08106	Plate 4	A	1	1.46	1.33329		1.3591
A02	LN 166	15	Plate 4	A	2	1.02703	1.08832		1.06765	Plate 4	A	2	1.38471	1.26453		1.28901
A03	LN 168	15	Plate 4	A	3	1.02099	1.08193		1.06138	Plate 4	A	3	1.321	1.20635		1.22971
A04	LN 169	15	Plate 4	A	4	1.11659	1.18323		1.16075	Plate 4	A	4	1.42137	1.29801		1.32314
A05	LN 199	15	Plate 4	A	5	0.982696	1.04134		1.02156	Plate 4	A	5	1.19813	1.09415		1.11533
A06	LN 200	15	Plate 4	A	6	0.958287	1.01548		0.99619	Plate 4	A	6	1.14954	1.04978		1.0701
A07	LN 201	15	Plate 4	A	7	0.96416	1.0217		1.00229	Plate 4	A	7	1.16925	1.06777		1.08844
A08	LN 202	15	Plate 4	A	8	0.941956	0.99817		0.979213	Plate 4	A	8	1.14704	1.04748		1.06776
A09	LN 203	15	Plate 4	A	9	1.00744	1.06757		1.04729	Plate 4	A	9	1.26098	1.15154		1.17383
A10	LN 204	15	Plate 4	A	10	0.905003	0.959012		0.940798	Plate 4	A	10	1.02541	0.936417		0.954546
A11	LN 205	15	Plate 4	A	11	1.07682	1.14108		1.11941	Plate 4	A	11	1.38444	1.26429		1.28876
A12	LN 210	15	Plate 4	A	12	0.944572	1.00094		0.981932	Plate 4	A	12	1.176	1.07394		1.09473
B01	LN 211	15	Plate 4	B	1	1.09096	1.15606		1.13411	Plate 4	B	1	1.40341	1.28161		1.30642
B02	LN 234	15	Plate 4	B	2	1.02644	1.0877		1.06704	Plate 4	B	2	1.20135	1.09709		1.11833
B03	LN 235	15	Plate 4	B	3	0.978252	1.03663		1.01694	Plate 4	B	3	1.08133	0.987486		1.0066
B04	LN 236	15	Plate 4	B	4	1.08948	1.1545		1.13257	Plate 4	B	4	1.38011	1.26034		1.28474
B05	LN 237	15	Plate 4	B	5	1.08758	1.15249		1.1306	Plate 4	B	5	1.25749	1.14835		1.17058
B06	LN 239	15	Plate 4	B	6	1.11778	1.18449		1.16199	Plate 4	B	6	1.4259	1.30215		1.32736
B07	LN 240	15	Plate 4	B	7	1.08842	1.15337		1.13147	Plate 4	B	7	1.43968	1.31473		1.34018
B08	LN 241	15	Plate 4	B	8	1.03332	1.09498		1.07419	Plate 4	B	8	1.38091	1.26106		1.28548
B09	LN 242	15	Plate 4	B	9	1.02987	1.09133		1.0706	Plate 4	B	9	1.39233	1.27149		1.29611
B10	LN 243	15	Plate 4	B	10	0.860611	0.911971		0.89465	Plate 4	B	10	0.926587	0.846169		0.862551
B11	LN 244	15	Plate 4	B	11	1.09403	1.15932		1.1373	Plate 4	B	11	1.36084	1.24274		1.2668
B12	LN 245	15	Plate 4	B	12	0.916516	0.971212		0.952766	Plate 4	B	12	1.05459	0.963059		0.981704
C01	LN 246	15	Plate 4	C	1	1.13904	1.20702		1.18409	Plate 4	C	1	1.48	1.35155		1.37772
C02	LN 249	15	Plate 4	C	2	0.955613	1.01264		0.99341	Plate 4	C	2	1.28425	1.17279		1.19549
C03	LN 250	15	Plate 4	C	3	0.913761	0.968293		0.949902	Plate 4	C	3	1.03865	0.948505		0.966869
C04	LN 278	15	Plate 4	C	4	1.02125	1.0822		1.06165	Plate 4	C	4	1.36055	1.24247		1.26652
C05	LN 280	15	Plate 4	C	5	1.03775	1.09969		1.0788	Plate 4	C	5	1.26622	1.15632		1.17871
C06	LN 284	15	Plate 4	C	6	0.844899	0.895321		0.878317	Plate 4	C	6	0.886143	0.809235		0.824902
C07	LN 315	15	Plate 4	C	7	0.84163	0.891857		0.874918	Plate 4	C	7	0.901941	0.823662		0.839608
C08	LN 326	15	Plate 4	C	8	0.966535	1.02422		1.00476	Plate 4	C	8	1.15273	1.05268		1.07306
C09	LN 327	15	Plate 4	C	9	1.03841	1.10038		1.07949	Plate 4	C	9	1.39112	1.27039		1.29498
C10	LN 328	15	Plate 4	C	10	0.884724	0.937523		0.919717	Plate 4	C	10	0.91252	0.833323		0.849456
C11	LN 334	15	Plate 4	C	11	0.876438	0.928742		0.911103	Plate 4	C	11	0.993861	0.907605		0.925176
C12	LN 663	15	Plate 4	C	12	1.08976	1.1548		1.13286	Plate 4	C	12	1.36416	1.24576		1.26988
D01	LN 664	15	Plate 4	D	1	1.11044	1.17671		1.15436	Plate 4	D	1	1.32647	1.21135		1.2348
D02	LN 665	15	Plate 4	D	2	1.03358	1.09527		1.07446	Plate 4	D	2	1.2	1.09585		1.11707
D03	LN 666	15	Plate 4	D	3	0.928551	0.983965		0.965277	Plate 4	D	3	1.03684	0.946853		0.965185
D04	LN 667	15	Plate 4	D	4	0.991536	1.05071		1.03075	Plate 4	D	4	1.27045	1.16019		1.18265
D05	LN 668	15	Plate 4	D	5	0.879491	0.931977		0.914277	Plate 4	D	5	0.971476	0.887162		0.904338
D06	LN 669	15	Plate 4	D	6	0.849978	0.900703		0.883597	Plate 4	D	6	0.856041	0.781746		0.796881
D07	LN 670	15	Plate 4	D	7	0.901399	0.955193		0.937051	Plate 4	D	7	0.927583	0.847079		0.863478
D08	LN 671	15	Plate 4	D	8	0.881327	0.933923		0.916186	Plate 4	D	8	0.911269	0.832181		0.848292
D09	LN 672	15	Plate 4	D	9	0.879519	0.932007		0.914306	Plate 4	D	9	0.969499	0.885357		0.902497
D10	LN 673	15	Plate 4	D	10	0.821691	0.870728		0.854191	Plate 4	D	10	0.82	0.748833		0.76333
D11	LN 674	15	Plate 4	D	11	0.855578	0.906637		0.889418	Plate 4	D	11	0.937844	0.856449		0.87303
D12	LN 675	15	Plate 4	D	12	0.901301	0.955089		0.93695	Plate 4	D	12	1.1799	1.0775		1.09836
E01	LN 676	15	Plate 4	E	1	0.89186	0.945085		0.927135	Plate 4	E	1	1.18462	1.08181		1.10275
E02	LN 677	15	Plate 4	E	2	0.965823	1.02346		1.00402	Plate 4	E	2	1.19425	1.0906		1.11172
E03	LN 678	15	Plate 4	E	3	0.909216	0.963476		0.945178	Plate 4	E	3	1.10848	1.01228		1.03188
E04	LN 680	15	Plate 4	E	4	0.845096	0.89553		0.878522	Plate 4	E	4	0.887724	0.810679		0.826374
E05	LN 682	15	Plate 4	E	5	0.874485	0.926673		0.909073	Plate 4	E	5	0.893795	0.816223		0.832025
E06	LN 1	15	Plate 4	E	6	0.957314	1.01444		0.995178	Plate 4	E	6	1.13764	1.03891		1.05902
E07	LN 2	15	Plate 4	E	7	0.858491	0.909724		0.892446	Plate 4	E	7	0.819046	0.747962		0.762442
E08	LN 3	15	Plate 4	E	8	0.902413	0.956267		0.938106	Plate 4	E	8	1.01	0.922343		0.940199
E09	LN 4	15	Plate 4	E	9	0.874146	0.926313		0.908721	Plate 4	E	9	0.935193	0.854028		0.870562
E10	LN 6	15	Plate 4	E	10	0.876118	0.928403		0.910771	Plate 4	E	10	0.924239	0.844025		0.860365
E11	LN 8	15	Plate 4	E	11	0.861532	0.912947		0.895608	Plate 4	E	11	0.941591	0.859871		0.876518
E12	LN 9	15	Plate 4	E	12	0.86905	0.920913		0.903423	Plate 4	E	12	1.02781	0.938608		0.95678
F01	LN 15	15	Plate 4	F	1	0.831411	0.881028		0.864295	Plate 4	F	1	0.988986	0.903153		0.920638
F02	LN 16	15	Plate 4	F	2	0.842014	0.892264		0.875318	Plate 4	F	2	0.862943	0.788049		0.803306
F03	LN 23	15	Plate 4	F	3	0.931049	0.986612		0.967874	Plate 4	F	3	1.03555	0.945673		0.963981
F04	LN 25	15	Plate 4	F	4	0.926283	0.981562		0.96292	Plate 4	F	4	1.05215	0.960837		0.979439
F05	LN 26	15	Plate 4	F	5	0.863263	0.914781		0.897407	Plate 4	F	5	0.879798	0.803441		0.818996
F06	LN 27	15	Plate 4	F	6	0.914014	0.968561		0.950165	Plate 4	F	6	1.10127	1.00569		1.02516
F07	LN 28	15	Plate 4	F	7	0.866247	0.917943		0.900509	Plate 4	F	7	0.911552	0.832439		0.848555
F08	LN 29	15	Plate 4	F	8	0.869984	0.921903		0.904394	Plate 4	F	8	0.864914	0.789849		0.80514
F09	LN 30	15	Plate 4	F	9	0.840494	0.890653		0.873738	Plate 4	F	9	0.879364	0.803045		0.818592
F10	LN 31	15	Plate 4	F	10	0.854897	0.905916		0.88871	Plate 4	F	10	0.852738	0.77873		0.793806
F11	LN 36	15	Plate 4	F	11	0.861452	0.912862		0.895524	Plate 4	F	11	0.965235	0.881463		0.898528
F12	LN 37	15	Plate 4	F	12	0.873948	0.926104		0.908515	Plate 4	F	12	1.05693	0.965197		0.983883
G01	LN 38	15	Plate 4	G	1	0.909112	0.963366		0.94507	Plate 4	G	1	1.13612	1.03752		1.0576
G02	LN 39	15	Plate 4	G	2	0.901903	0.955727		0.937575	Plate 4	G	2	0.875298	0.799332		0.814807
G03	LN 40	15	Plate 4	G	3	0.878609	0.931043		0.91336	Plate 4	G	3	0.869335	0.793886		0.809256
G04	LN 42	15	Plate 4	G	4	0.864123	0.915692		0.898301	Plate 4	G	4	0.82205	0.750705		0.765239
G05	LN 43	15	Plate 4	G	5	0.872464	0.924531		0.906972	Plate 4	G	5	0.91677	0.837204		0.853413
G06	LN 44	15	Plate 4	G	6	0.954725	1.0117		0.992487	Plate 4	G	6	1.13958	1.04067		1.06082
G07	LN 45	15	Plate 4	G	7	0.914205	0.968763		0.950364	Plate 4	G	7	1.01323	0.925291		0.943204
G08	LN 46	15	Plate 4	G	8	0.908748	0.96298		0.944691	Plate 4	G	8	0.960114	0.876786		0.893761
G09	LN 47	15	Plate 4	G	9	0.829357	0.878852		0.86216	Plate 4	G	9	0.828148	0.756274		0.770915
G10	LN 48	15	Plate 4	G	10	0.813042	0.861563		0.8452	Plate 4	G	10	0.717991	0.655677		0.668371
G11	LN 124	15	Plate 4	G	11	0.835503	0.885364		0.868549	Plate 4	G	11	1.06113	0.969035		0.987796
G12	LN 125	15	Plate 4	G	12	0.906317	0.960404		0.942164	Plate 4	G	12	1.08618	0.991911		1.01111
H01	LN 126	15	Plate 4	H	1	1.04393	1.10623		1.08522	Plate 4	H	1	1.22735	1.12083		1.14253
H02	LN 127	15	Plate 4	H	2	0.980579	1.0391		1.01936	Plate 4	H	2	1.10219	1.00653		1.02602
H03	LN 128	15	Plate 4	H	3	1.02267	1.0837		1.06312	Plate 4	H	3	1.14345	1.04421		1.06442
H04	LN 129	15	Plate 4	H	4	1.01498	1.07555		1.05513	Plate 4	H	4	1.12306	1.02559		1.04544
H05	LN 130	15	Plate 4	H	5	0.963262	1.02075		1.00136	Plate 4	H	5	1.01683	0.928581		0.946558
H06	LN 131	15	Plate 4	H	6	0.960312	1.01762		0.998295	Plate 4	H	6	1.12433	1.02675		1.04663
H07	LN 133	15	Plate 4	H	7	0.939131	0.995177		0.976276	Plate 4	H	7	1.00513	0.917894		0.935664
H08	LN 134	15	Plate 4	H	8	0.923843	0.978976		0.960383	Plate 4	H	8	0.912903	0.833673		0.849813
H09	LN 135	15	Plate 4	H	9	0.989685	1.04875		1.02883	Plate 4	H	9	1.14791	1.04828		1.06858
H10	LN 136	15	Plate 4	H	10	1.03733	1.09924		1.07836	Plate 4	H	10	1.28415	1.1727		1.1954
H11	LN 137	15	Plate 4	H	11	0.845053	0.895484	PA	0.878477	Plate 4	H	11	0.778157	0.710621	PA	0.724379
H12	LN 138	15	Plate 4	H	12	1.08108	1.1456	0.943683	1.12384	Plate 4	H	12	1.47447	1.3465	1.09504	1.37257
A01	LN 139	15	Plate 5	A	1	1.03013	1.10118		1.12729	Plate 5	A	1	1.53521	1.38065		1.41339
A02	LN 140	15	Plate 5	A	2	1.05358	1.12624		1.15295	Plate 5	A	2	1.49855	1.34768		1.37964
A03	LN 141	15	Plate 5	A	3	0.957066	1.02307		1.04733	Plate 5	A	3	1.0897	0.979993		1.00323
A04	LN 170	15	Plate 5	A	4	0.942372	1.00736		1.03125	Plate 5	A	4	1.01319	0.911183		0.932792
A05	LN 182	15	Plate 5	A	5	1.01117	1.08091		1.10654	Plate 5	A	5	1.48	1.331		1.36256
A06	LN 183	15	Plate 5	A	6	1.03426	1.10559		1.13181	Plate 5	A	6	1.25954	1.13273		1.1596
A07	LN 184	15	Plate 5	A	7	0.991677	1.06007		1.08521	Plate 5	A	7	1.14128	1.02638		1.05072
A08	LN 185	15	Plate 5	A	8	1.09371	1.16914		1.19687	Plate 5	A	8	1.52386	1.37044		1.40295
A09	LN 186	15	Plate 5	A	9	0.971312	1.0383		1.06292	Plate 5	A	9	1.22033	1.09747		1.1235
A10	LN 187	15	Plate 5	A	10	1.01164	1.08141		1.10706	Plate 5	A	10	1.25743	1.13083		1.15765
A11	LN 189	15	Plate 5	A	11	1.0021	1.07122		1.09662	Plate 5	A	11	1.1033	0.992221		1.01575
A12	LN 190	15	Plate 5	A	12	1.02067	1.09106		1.11694	Plate 5	A	12	1.22	1.09717		1.12319
B01	LN 191	15	Plate 5	B	1	1.01888	1.08914		1.11497	Plate 5	B	1	1.1854	1.06606		1.09134
B02	LN 192	15	Plate 5	B	2	0.966488	1.03314		1.05764	Plate 5	B	2	1.32107	1.18807		1.21625
B03	LN 193	15	Plate 5	B	3	1.03413	1.10545		1.13167	Plate 5	B	3	1.27629	1.1478		1.17502
B04	LN 194	15	Plate 5	B	4	0.902624	0.964875		0.987757	Plate 5	B	4	1.02427	0.921146		0.942991
B05	LN 195	15	Plate 5	B	5	1.0384	1.11002		1.13634	Plate 5	B	5	1.34126	1.20622		1.23483
B06	LN 197	15	Plate 5	B	6	1.10005	1.17592		1.20381	Plate 5	B	6	1.42072	1.27769		1.30799
B07	LN 198	15	Plate 5	B	7	0.873136	0.933353		0.955488	Plate 5	B	7	0.857327	0.771014		0.789299
B08	LN 212	15	Plate 5	B	8	0.908917	0.971602		0.994644	Plate 5	B	8	1.09155	0.981655		1.00494
B09	LN 213	15	Plate 5	B	9	0.927925	0.99192		1.01544	Plate 5	B	9	1.06876	0.961157		0.983951
B10	RN 2762	15	Plate 5	B	10	0.886907	0.948074		0.970558	Plate 5	B	10	0.919002	0.826479		0.84608
B11	LN 215	15	Plate 5	B	11	0.945457	1.01066		1.03463	Plate 5	B	11	1.0454	0.94015		0.962446
B12	LN 216	15	Plate 5	B	12	0.97861	1.0461		1.07091	Plate 5	B	12	1.08831	0.978744		1.00196
C01	LN 217	15	Plate 5	C	1	0.924714	0.988488		1.01193	Plate 5	C	1	1.08395	0.974823		0.997941
C02	LN 218	15	Plate 5	C	2	1.02361	1.0942		1.12015	Plate 5	C	2	1.25359	1.12738		1.15412
C03	LN 219	15	Plate 5	C	3	1.07716	1.15145		1.17876	Plate 5	C	3	1.28209	1.15301		1.18035
C04	LN 221	15	Plate 5	C	4	1.06213	1.13538		1.16231	Plate 5	C	4	1.81541	1.63264		1.67136
C05	LN 222	15	Plate 5	C	5	1.02096	1.09137		1.11725	Plate 5	C	5	1.26675	1.13922		1.16624
C06	LN 223	15	Plate 5	C	6	1.02126	1.09169		1.11758	Plate 5	C	6	1.33702	1.20241		1.23093
C07	LN 224	15	Plate 5	C	7	1.06017	1.13328		1.16016	Plate 5	C	7	1.30351	1.17228		1.20008
C08	LN 225	15	Plate 5	C	8	1.09577	1.17134		1.19912	Plate 5	C	8	1.48211	1.3329		1.36451
C09	LN 226	15	Plate 5	C	9	1.08173	1.15633		1.18375	Plate 5	C	9	1.65146	1.4852		1.52042
C10	LN 227	15	Plate 5	C	10	1.06289	1.1362		1.16314	Plate 5	C	10	1.42164	1.27851		1.30883
C11	LN 228	15	Plate 5	C	11	0.910941	0.973765		0.996859	Plate 5	C	11	1.02397	0.920882		0.942721
C12	LN 229	15	Plate 5	C	12	1.0854	1.16026		1.18778	Plate 5	C	12	1.43004	1.28607		1.31657
D01	LN 230	15	Plate 5	D	1	1.10448	1.18066		1.20865	Plate 5	D	1	1.59933	1.43832		1.47243
D02	LN 231	15	Plate 5	D	2	0.890393	0.9518		0.974373	Plate 5	D	2	0.921622	0.828836		0.848492
D03	LN 232	15	Plate 5	D	3	1.05025	1.12268		1.14931	Plate 5	D	3	1.40288	1.26164		1.29156
D04	LN 251	15	Plate 5	D	4	0.820924	0.87754		0.898351	Plate 5	D	4	1.08684	0.977419		1.0006
D05	LN 262	15	Plate 5	D	5	0.883766	0.944716		0.967121	Plate 5	D	5	0.936663	0.842362		0.862339
D06	LN 267	15	Plate 5	D	6	0.963775	1.03024		1.05468	Plate 5	D	6	1.51	1.35798		1.39018
D07	LN 268	15	Plate 5	D	7	1.06906	1.14279		1.16989	Plate 5	D	7	1.41196	1.2698		1.29992
D08	LN 276	15	Plate 5	D	8	1.07512	1.14927		1.17652	Plate 5	D	8	1.47462	1.32616		1.35761
D09	LN 286	15	Plate 5	D	9	0.94637	1.01164		1.03563	Plate 5	D	9	1.58667	1.42693		1.46077
D10	LN 302	15	Plate 5	D	10	0.91767	0.980958		1.00422	Plate 5	D	10	1.12357	1.01045		1.03442
D11	LN 303	15	Plate 5	D	11	0.967071	1.03377		1.05828	Plate 5	D	11	1.15727	1.04076		1.06544
D12	LN 312	15	Plate 5	D	12	0.953011	1.01874		1.0429	Plate 5	D	12	1.13962	1.02488		1.04919
E01	LN 313	15	Plate 5	E	1	0.879183	0.939817		0.962105	Plate 5	E	1	1.41202	1.26986		1.29997
E02	LN 314	15	Plate 5	E	2	1.02601	1.09677		1.12278	Plate 5	E	2	1.2032	1.08206		1.10772
E03	LN 735	15	Plate 5	E	3	0.857762	0.916919		0.938664	Plate 5	E	3	1.1475	1.03198		1.05645
E04	LN 734	15	Plate 5	E	4	0.921689	0.985254		1.00862	Plate 5	E	4	1.00493	0.903757		0.92519
E05	LN 736	15	Plate 5	E	5	0.836945	0.894666		0.915883	Plate 5	E	5	0.863058	0.776168		0.794575
E06	LN 727	15	Plate 5	E	6	0.815962	0.872236		0.892921	Plate 5	E	6	0.893751	0.803771		0.822832
E07	LN 730	15	Plate 5	E	7	0.854649	0.913591		0.935257	Plate 5	E	7	1.15303	1.03695		1.06154
E08	LN 344	15	Plate 5	E	8	0.950485	1.01604		1.04013	Plate 5	E	8	1.09664	0.986234		1.00962
E09	LN 718	15	Plate 5	E	9	0.956768	1.02275		1.04701	Plate 5	E	9	1.22796	1.10433		1.13052
E10	LN 728	15	Plate 5	E	10	0.803685	0.859112		0.879486	Plate 5	E	10	0.93559	0.841397		0.861352
E11	LN 697	15	Plate 5	E	11	0.910983	0.97381		0.996905	Plate 5	E	11	1.00435	0.903238		0.924659
E12	LN 698	15	Plate 5	E	12	0.977972	1.04542		1.07021	Plate 5	E	12	1.19071	1.07083		1.09622
F01	LN 699	15	Plate 5	F	1	0.927155	0.991097		1.0146	Plate 5	F	1	1.20656	1.08509		1.11082
F02	LN 700	15	Plate 5	F	2	0.815069	0.871281		0.891944	Plate 5	F	2	0.738192	0.663873		0.679617
F03	LN 701	15	Plate 5	F	3	0.815652	0.871904		0.892582	Plate 5	F	3	0.733508	0.65966		0.675305
F04	LN 702	15	Plate 5	F	4	0.829945	0.887183		0.908223	Plate 5	F	4	0.768855	0.691449		0.707847
F05	LN 206	15	Plate 5	F	5	0.856223	0.915273		0.93698	Plate 5	F	5	0.839403	0.754894		0.772797
F06	LN 696	15	Plate 5	F	6	0.851165	0.909867		0.931445	Plate 5	F	6	0.872268	0.78445		0.803054
F07	LN 684	15	Plate 5	F	7	0.874128	0.934413		0.956573	Plate 5	F	7	0.99496	0.89479		0.916011
F08	LN 685	15	Plate 5	F	8	0.842003	0.900073		0.921419	Plate 5	F	8	0.832554	0.748735		0.766491
F09	LN 686	15	Plate 5	F	9	0.861064	0.920448		0.942277	Plate 5	F	9	0.895136	0.805016		0.824108
F10	LN 688	15	Plate 5	F	10	0.867577	0.927411		0.949405	Plate 5	F	10	0.867087	0.779791		0.798284
F11	LN 689	15	Plate 5	F	11	0.861171	0.920563		0.942394	Plate 5	F	11	0.939021	0.844483		0.86451
F12	LN 690	15	Plate 5	F	12	1.00137	1.07043		1.09581	Plate 5	F	12	1.26412	1.13685		1.16381
G01	LN 691	15	Plate 5	G	1	0.93433	0.998767		1.02245	Plate 5	G	1	1.27	1.14214		1.16923
G02	LN 692	15	Plate 5	G	2	0.814459	0.870629		0.891277	Plate 5	G	2	0.742388	0.667646		0.68348
G03	LN 693	15	Plate 5	G	3	0.810639	0.866546		0.887096	Plate 5	G	3	0.689983	0.620517		0.635233
G04	LN 694	15	Plate 5	G	4	0.821705	0.878375		0.899206	Plate 5	G	4	0.794648	0.714645		0.731593
G05	LN 695	15	Plate 5	G	5	0.882242	0.943087		0.965453	Plate 5	G	5	0.92566	0.832467		0.852209
G06	LN 704	15	Plate 5	G	6	0.816581	0.872898		0.893599	Plate 5	G	6	0.77331	0.695455		0.711948
G07	LN 703	15	Plate 5	G	7	0.831727	0.889088		0.910173	Plate 5	G	7	0.853389	0.767472		0.785673
G08	LN 710	15	Plate 5	G	8	0.819895	0.87644		0.897225	Plate 5	G	8	0.79476	0.714746		0.731696
G09	LN 706	15	Plate 5	G	9	0.786478	0.840718		0.860657	Plate 5	G	9	0.671575	0.603963		0.618286
G10	LN 705	15	Plate 5	G	10	0.870896	0.930958		0.953037	Plate 5	G	10	0.887319	0.797986		0.816911
G11	LN 707	15	Plate 5	G	11	0.81187	0.867862		0.888443	Plate 5	G	11	0.842356	0.75755		0.775516
G12	LN 708	15	Plate 5	G	12	0.967146	1.03385		1.05836	Plate 5	G	12	1.15609	1.0397		1.06436
H01	LN 709	15	Plate 5	H	1	0.876177	0.936604		0.958816	Plate 5	H	1	1.05123	0.945396		0.967817
H02	LN 711	15	Plate 5	H	2	0.941162	1.00607		1.02993	Plate 5	H	2	1.04813	0.942611		0.964965
H03	LN 712	15	Plate 5	H	3	0.841713	0.899763		0.921101	Plate 5	H	3	0.786498	0.707315		0.72409
H04	LN 714	15	Plate 5	H	4	0.844137	0.902354		0.923754	Plate 5	H	4	0.918503	0.826031		0.84562
H05	LN 715	15	Plate 5	H	5	0.843833	0.902029		0.923421	Plate 5	H	5	0.82257	0.739756		0.7573
H06	LN 716	15	Plate 5	H	6	0.853962	0.912857		0.934505	Plate 5	H	6	0.851946	0.766174		0.784345
H07	LN 717	15	Plate 5	H	7	0.894955	0.956677		0.979365	Plate 5	H	7	0.938222	0.843764		0.863775
H08	LN 719	15	Plate 5	H	8	0.904045	0.966394		0.989312	Plate 5	H	8	0.96194	0.865094		0.885611
H09	LN 720	15	Plate 5	H	9	0.866326	0.926073		0.948036	Plate 5	H	9	0.893189	0.803265		0.822315
H10	LN 721	15	Plate 5	H	10	0.911839	0.974725		0.997841	Plate 5	H	10	0.995158	0.894968		0.916193
H11	LN 723	15	Plate 5	H	11	0.929844	0.993972	PA	1.01754	Plate 5	H	11	1.14317	1.02808	PA	1.05246
H12	LN 724	15	Plate 5	H	12	0.965972	1.03259	0.935483	1.05708	Plate 5	H	12	1.16623	1.04882	1.11195	1.07369
A01	LN 725	15	Plate 6	A	1	0.943393	1.05478		0.981831	Plate 6	A	1	1.05765	1.09343		1.0178
A02	LN 733	15	Plate 6	A	2	1.00028	1.11838		1.04103	Plate 6	A	2	1.09119	1.1281		1.05008
A03	LN 726	15	Plate 6	A	3	1.00781	1.12681		1.04888	Plate 6	A	3	1.09648	1.13357		1.05517
A04	LN 729	15	Plate 6	A	4	0.965575	1.07958		1.00492	Plate 6	A	4	1.05998	1.09584		1.02005
A05	LN 343	15	Plate 6	A	5	0.890961	0.99616		0.927263	Plate 6	A	5	0.961578	0.994106		0.925351
A06	LN 732	15	Plate 6	A	6	0.85303	0.953751		0.887786	Plate 6	A	6	0.911542	0.942378		0.8772
A07	LN 987	15	Plate 6	A	7	0.849605	0.949921		0.884222	Plate 6	A	7	0.911735	0.942577		0.877386
A08	LN 988	15	Plate 6	A	8	0.840544	0.93979		0.874792	Plate 6	A	8	0.893709	0.923942		0.860039
A09	LN 989	15	Plate 6	A	9	0.828302	0.926103		0.862051	Plate 6	A	9	0.876224	0.905865		0.843213
A10	LN 990	15	Plate 6	A	10	0.862028	0.963811		0.897151	Plate 6	A	10	0.891931	0.922103		0.858328
A11	LN 992	15	Plate 6	A	11	0.86036	0.961946		0.895415	Plate 6	A	11	0.924108	0.955369		0.889293
A12	LN 993	15	Plate 6	A	12	0.893902	0.999448		0.930324	Plate 6	A	12	0.985287	1.01862		0.948167
B01	LN 995	15	Plate 6	B	1	1.05604	1.18073		1.09907	Plate 6	B	1	1.18084	1.22079		1.13636
B02	LN 996	15	Plate 6	B	2	0.989275	1.10608		1.02958	Plate 6	B	2	1.09349	1.13048		1.05229
B03	LN 997	15	Plate 6	B	3	1.00157	1.11982		1.04237	Plate 6	B	3	1.10132	1.13857		1.05983
B04	LN 1002	15	Plate 6	B	4	0.970173	1.08473		1.0097	Plate 6	B	4	1.08354	1.12019		1.04272
B05	LN 1003	15	Plate 6	B	5	0.920875	1.02961		0.958396	Plate 6	B	5	1.00307	1.037		0.965279
B06	LN 1004	15	Plate 6	B	6	0.875817	0.979228		0.911502	Plate 6	B	6	0.911691	0.942532		0.877344
B07	LN 1005	15	Plate 6	B	7	0.859541	0.96103		0.894563	Plate 6	B	7	0.901502	0.931998		0.867538
B08	LN 1006	15	Plate 6	B	8	0.84154	0.940904		0.875828	Plate 6	B	8	0.888619	0.918679		0.855141
B09	LN 1007	15	Plate 6	B	9	0.822119	0.91919		0.855616	Plate 6	B	9	0.85252	0.881359		0.820402
B10	LN 1008	15	Plate 6	B	10	0.818928	0.915622		0.852295	Plate 6	B	10	0.876314	0.905958		0.843299
B11	LN 1009	15	Plate 6	B	11	0.830422	0.928473		0.864257	Plate 6	B	11	0.898856	0.929263		0.864992
B12	LN 1010	15	Plate 6	B	12	0.844238	0.94392		0.878636	Plate 6	B	12	0.921228	0.952391		0.886521
C01	LN 1011	15	Plate 6	C	1	0.867856	0.970327		0.903216	Plate 6	C	1	0.933722	0.965308		0.898545
C02	LN 1012	15	Plate 6	C	2	0.910248	1.01772		0.947336	Plate 6	C	2	0.995794	1.02948		0.958278
C03	LN 1013	15	Plate 6	C	3	0.981643	1.09755		1.02164	Plate 6	C	3	1.10956	1.1471		1.06776
C04	LN 1014	15	Plate 6	C	4	0.890581	0.995735		0.926867	Plate 6	C	4	0.976813	1.00986		0.940012
C05	LN 1015	15	Plate 6	C	5	0.834109	0.932595		0.868094	Plate 6	C	5	0.878326	0.908038		0.845236
C06	LN 1016	15	Plate 6	C	6	0.828512	0.926338		0.862269	Plate 6	C	6	0.867818	0.897175		0.835123
C07	LN 1017	15	Plate 6	C	7	0.820299	0.917155		0.853722	Plate 6	C	7	0.868261	0.897633		0.83555
C08	LN 1018	15	Plate 6	C	8	0.820326	0.917185		0.85375	Plate 6	C	8	0.85352	0.882393		0.821364
C09	LN 1019	15	Plate 6	C	9	0.813272	0.909298		0.846408	Plate 6	C	9	0.862094	0.891257		0.829615
C10	LN 1020	15	Plate 6	C	10	0.820136	0.916973		0.853552	Plate 6	C	10	0.858362	0.887399		0.826024
C11	LN 1022	15	Plate 6	C	11	0.820485	0.917363		0.853915	Plate 6	C	11	0.886082	0.916057		0.852699
C12	LN 1023	15	Plate 6	C	12	0.837926	0.936863		0.872067	Plate 6	C	12	0.882324	0.912171		0.849083
D01	LN 1021	15	Plate 6	D	1	0.838905	0.937958		0.873086	Plate 6	D	1	0.889535	0.919626		0.856022
D02	LN 747	15	Plate 6	D	2	0.963367	1.07712		1.00262	Plate 6	D	2	1.09412	1.13113		1.0529
D03	LN 748	15	Plate 6	D	3	0.829457	0.927394		0.863253	Plate 6	D	3	0.887877	0.917912		0.854427
D04	LN 749	15	Plate 6	D	4	0.862404	0.964231		0.897542	Plate 6	D	4	0.945743	0.977736		0.910113
D05	LN 750	15	Plate 6	D	5	0.97429	1.08933		1.01399	Plate 6	D	5	1.08936	1.12621		1.04832
D06	LN 753	15	Plate 6	D	6	0.966245	1.08033		1.00561	Plate 6	D	6	1.06948	1.10566		1.02919
D07	LN 755	15	Plate 6	D	7	0.907361	1.0145		0.944331	Plate 6	D	7	0.970489	1.00332		0.933926
D08	LN 756	15	Plate 6	D	8	1.05489	1.17944		1.09787	Plate 6	D	8	1.19043	1.2307		1.14558
D09	LN 757	15	Plate 6	D	9	0.958545	1.07172		0.9976	Plate 6	D	9	1.03777	1.07288		0.998675
D10	LN 738 BA102	15	Plate 6	D	10	0.83915	0.938232		0.873341	Plate 6	D	10	0.886602	0.916594		0.8532
D11	LN 738 BA102.2	15	Plate 6	D	11	0.8527	0.953382		0.887443	Plate 6	D	11	0.900539	0.931003		0.866612
D12	LN 738 BA102.3	15	Plate 6	D	12	0.864815	0.966927		0.900051	Plate 6	D	12	0.921345	0.952512		0.886634
E01	LN 738 BA102.4	15	Plate 6	E	1	0.857744	0.959021		0.892692	Plate 6	E	1	0.919929	0.951049		0.885271
E02	LN 739 BA103	15	Plate 6	E	2	0.880698	0.984685		0.916582	Plate 6	E	2	0.962654	0.995219		0.926387
E03	LN 739 BA103.2	15	Plate 6	E	3	0.908859	1.01617		0.94589	Plate 6	E	3	0.965383	0.99804		0.929013
E04	LN 740 BA501	15	Plate 6	E	4	0.979648	1.09532		1.01956	Plate 6	E	4	1.06196	1.09789		1.02196
E05	LN 740 BA501.2	15	Plate 6	E	5	0.976938	1.09229		1.01674	Plate 6	E	5	1.07959	1.11611		1.03891
E06	LN 740 BA501.3	15	Plate 6	E	6	0.977463	1.09288		1.01729	Plate 6	E	6	1.03532	1.07034		0.996311
E07	LN 740 BA501.4	15	Plate 6	E	7	0.986576	1.10306		1.02677	Plate 6	E	7	1.06307	1.09904		1.02302
E08	LN 741	15	Plate 6	E	8	0.823	0.920175		0.856533	Plate 6	E	8	0.879673	0.909431		0.846532
E09	LN 742	15	Plate 6	E	9	0.861267	0.96296		0.896359	Plate 6	E	9	0.937959	0.969688		0.902622
E10	LN 743 BA513	15	Plate 6	E	10	0.880999	0.985022		0.916895	Plate 6	E	10	0.925424	0.956729		0.890559
E11	LN 743 BA513.2	15	Plate 6	E	11	0.871571	0.974481		0.907083	Plate 6	E	11	0.969028	1.00181		0.93252
E12	LN 743 BA513.3	15	Plate 6	E	12	0.886724	0.991423		0.922853	Plate 6	E	12	0.976567	1.0096		0.939775
F01	LN 774	15	Plate 6	F	1	0.871519	0.974423		0.907029	Plate 6	F	1	0.934415	0.966025		0.899211
F02	LN 773	15	Plate 6	F	2	0.933482	1.0437		0.971516	Plate 6	F	2	0.997196	1.03093		0.959627
F03	LN 772	15	Plate 6	F	3	0.860832	0.962474		0.895906	Plate 6	F	3	0.900747	0.931218		0.866812
F04	LN 771	15	Plate 6	F	4	0.902812	1.00941		0.939597	Plate 6	F	4	0.960608	0.993104		0.924418
F05	LN 770	15	Plate 6	F	5	0.833831	0.932285		0.867805	Plate 6	F	5	0.876691	0.906348		0.843662
F06	LN 769	15	Plate 6	F	6	0.857503	0.958752		0.892442	Plate 6	F	6	0.887579	0.917604		0.85414
F07	LN 768	15	Plate 6	F	7	0.96671	1.08085		1.0061	Plate 6	F	7	1.06699	1.10308		1.02679
F08	LN 767	15	Plate 6	F	8	0.95137	1.0637		0.990133	Plate 6	F	8	1.04621	1.0816		1.0068
F09	LN 766	15	Plate 6	F	9	0.827793	0.925534		0.861521	Plate 6	F	9	0.887544	0.917568		0.854106
F10	LN 765	15	Plate 6	F	10	0.859246	0.9607		0.894256	Plate 6	F	10	0.932486	0.96403		0.897355
F11	LN 764	15	Plate 6	F	11	0.893042	0.998487		0.929429	Plate 6	F	11	0.996273	1.02998		0.958739
F12	LN 763	15	Plate 6	F	12	0.882283	0.986458		0.918231	Plate 6	F	12	0.981167	1.01436		0.944202
G01	LN 762	15	Plate 6	G	1	0.85232	0.952957		0.887047	Plate 6	G	1	0.925776	0.957093		0.890898
G02	LN 761	15	Plate 6	G	2	0.946112	1.05782		0.984661	Plate 6	G	2	1.03321	1.06817		0.994289
G03	LN 760	15	Plate 6	G	3	0.956977	1.06997		0.995969	Plate 6	G	3	1.04785	1.0833		1.00837
G04	LN 759/AD150	15	Plate 6	G	4	0.860035	0.961583		0.895077	Plate 6	G	4	0.885794	0.915759		0.852422
G05	LN 758	15	Plate 6	G	5	0.834787	0.933354		0.8688	Plate 6	G	5	0.873396	0.902941		0.840491
G06	LN 812	15	Plate 6	G	6	0.92768	1.03721		0.965478	Plate 6	G	6	0.924956	0.956246		0.890109
G07	LN 813	15	Plate 6	G	7	0.953903	1.06653		0.992769	Plate 6	G	7	1.06953	1.10571		1.02924
G08	LN 814	15	Plate 6	G	8	0.871887	0.974834		0.907412	Plate 6	G	8	0.928893	0.960316		0.893897
G09	LN 815	15	Plate 6	G	9	0.943984	1.05544		0.982446	Plate 6	G	9	1.02829	1.06308		0.989552
G10	LN 816	15	Plate 6	G	10	0.881833	0.985954		0.917763	Plate 6	G	10	0.980375	1.01354		0.94344
G11	LN 817	15	Plate 6	G	11	0.976165	1.09142		1.01594	Plate 6	G	11	1.10618	1.1436		1.06451
G12	LN 818	15	Plate 6	G	12	0.908399	1.01566		0.945411	Plate 6	G	12	1.00116	1.03503		0.963441
H01	LN 900	15	Plate 6	H	1	0.886852	0.991566		0.922986	Plate 6	H	1	0.965008	0.997652		0.928652
H02	LN 901	15	Plate 6	H	2	0.873113	0.976205		0.908688	Plate 6	H	2	0.961467	0.993992		0.925244
H03	LN 903	15	Plate 6	H	3	0.922973	1.03195		0.960579	Plate 6	H	3	1.0048	1.03879		0.966947
H04	LN 904	15	Plate 6	H	4	0.875015	0.978331		0.910667	Plate 6	H	4	0.931673	0.96319		0.896573
H05	LN 905	15	Plate 6	H	5	0.872334	0.975334		0.907877	Plate 6	H	5	0.93204	0.963569		0.896926
H06	LN 906	15	Plate 6	H	6	0.866675	0.969007		0.901987	Plate 6	H	6	0.911136	0.941958		0.876809
H07	LN 907	15	Plate 6	H	7	0.858497	0.959863		0.893476	Plate 6	H	7	0.955973	0.988312		0.919957
H08	LN 908	15	Plate 6	H	8	0.8477	0.947791		0.882239	Plate 6	H	8	0.927205	0.958571		0.892273
H09	LN 909	15	Plate 6	H	9	0.920604	1.0293		0.958114	Plate 6	H	9	0.994561	1.02821		0.957091
H10	LN 910	15	Plate 6	H	10	0.892764	0.998176		0.929139	Plate 6	H	10	0.981155	1.01435		0.944191
H11	LN 911	15	Plate 6	H	11	0.91315	1.02097	PA	0.950356	Plate 6	H	11	1.01396	1.04826	PA	0.975762
H12	LN 913	15	Plate 6	H	12	0.902439	1.00899	0.894395	0.939208	Plate 6	H	12	0.999522	1.03333	0.967279	0.961866
A01	LN 916	15	Plate 7	A	1	0.949532	0.997495		0.988124	Plate 7	A	1	1.03313	1.00372		0.994292
A02	LN 917	15	Plate 7	A	2	0.879976	0.924426		0.915741	Plate 7	A	2	0.96325	0.935836		0.927044
A03	LN 918	15	Plate 7	A	3	0.855857	0.899089		0.890642	Plate 7	A	3	0.916787	0.890695		0.882327
A04	LN 919	15	Plate 7	A	4	0.858406	0.901766		0.893294	Plate 7	A	4	0.916466	0.890383		0.882018
A05	LN 920	15	Plate 7	A	5	0.839571	0.88198		0.873694	Plate 7	A	5	0.906593	0.880791		0.872516
A06	LN 921	15	Plate 7	A	6	0.875469	0.919691		0.911051	Plate 7	A	6	0.935704	0.909074		0.900533
A07	LN 922	15	Plate 7	A	7	0.87626	0.920522		0.911874	Plate 7	A	7	0.937108	0.910438		0.901884
A08	LN 923	15	Plate 7	A	8	0.886382	0.931156		0.922407	Plate 7	A	8	0.958476	0.931198		0.922449
A09	LN 924	15	Plate 7	A	9	0.878692	0.923077		0.914405	Plate 7	A	9	0.957468	0.930218		0.921479
A10	LN 925	15	Plate 7	A	10	0.881538	0.926067		0.917367	Plate 7	A	10	0.937707	0.91102		0.902461
A11	LN 926	15	Plate 7	A	11	0.84432	0.886969		0.878636	Plate 7	A	11	0.897576	0.872031		0.863838
A12	LN 927	15	Plate 7	A	12	0.854263	0.897414		0.888983	Plate 7	A	12	0.911985	0.88603		0.877705
B01	LN 928	15	Plate 7	B	1	0.862432	0.905996		0.897484	Plate 7	B	1	0.92964	0.903182		0.894697
B02	LN 929	15	Plate 7	B	2	0.916649	0.962951		0.953905	Plate 7	B	2	0.97027	0.942656		0.9338
B03	LN 930	15	Plate 7	B	3	0.920151	0.96663		0.957549	Plate 7	B	3	0.97884	0.950982		0.942048
B04	LN 931	15	Plate 7	B	4	0.910718	0.956721		0.947733	Plate 7	B	4	0.986129	0.958063		0.949063
B05	LN 932	15	Plate 7	B	5	0.835353	0.877549		0.869304	Plate 7	B	5	0.892452	0.867053		0.858907
B06	LN 933	15	Plate 7	B	6	0.820255	0.861688		0.853593	Plate 7	B	6	0.862839	0.838282		0.830407
B07	LN 934	15	Plate 7	B	7	0.820889	0.862354		0.854253	Plate 7	B	7	0.871205	0.84641		0.838458
B08	LN 935	15	Plate 7	B	8	0.848403	0.891258		0.882885	Plate 7	B	8	0.908952	0.883083		0.874786
B09	LN 936	15	Plate 7	B	9	0.839135	0.881522		0.87324	Plate 7	B	9	0.875491	0.850574		0.842583
B10	LN 775	15	Plate 7	B	10	0.938833	0.986256		0.97699	Plate 7	B	10	1.01816	0.989184		0.979891
B11	LN 779	15	Plate 7	B	11	0.857884	0.901218		0.892751	Plate 7	B	11	0.943243	0.916398		0.907789
B12	LN 780	15	Plate 7	B	12	0.867433	0.911249		0.902688	Plate 7	B	12	0.96379	0.93636		0.927563
C01	LN 781	15	Plate 7	C	1	0.792721	0.832764		0.82494	Plate 7	C	1	0.904635	0.878889		0.870632
C02	LN 782	15	Plate 7	C	2	0.94444	0.992146		0.982825	Plate 7	C	2	1.00417	0.975591		0.966425
C03	LN 783	15	Plate 7	C	3	0.948631	0.996549		0.987186	Plate 7	C	3	1.0009	0.972409		0.963274
C04	LN 786	15	Plate 7	C	4	1.10359	1.15933		1.14844	Plate 7	C	4	1.16594	1.13276		1.12211
C05	LN 788	15	Plate 7	C	5	1.12072	1.17733		1.16627	Plate 7	C	5	1.18999	1.15613		1.14526
C06	LN 792	15	Plate 7	C	6	0.985945	1.03575		1.02602	Plate 7	C	6	1.00773	0.979049		0.969851
C07	LN 789	15	Plate 7	C	7	0.949076	0.997016		0.98765	Plate 7	C	7	0.968204	0.940649		0.931811
C08	LN 794	15	Plate 7	C	8	0.973635	1.02282		1.01321	Plate 7	C	8	1.00138	0.972879		0.963738
C09	LN 797	15	Plate 7	C	9	0.942816	0.99044		0.981135	Plate 7	C	9	0.99904	0.970607		0.961488
C10	LN 791	15	Plate 7	C	10	0.975009	1.02426		1.01464	Plate 7	C	10	1.06468	1.03438		1.02466
C11	LN 793	15	Plate 7	C	11	0.979035	1.02849		1.01883	Plate 7	C	11	1.04747	1.01766		1.0081
C12	LN 796	15	Plate 7	C	12	1.01082	1.06188		1.05191	Plate 7	C	12	1.09322	1.0621		1.05213
D01	LN 790	15	Plate 7	D	1	0.991813	1.04191		1.03212	Plate 7	D	1	1.06094	1.03075		1.02106
D02	LN 795	15	Plate 7	D	2	0.864627	0.908302		0.899768	Plate 7	D	2	0.899424	0.873826		0.865617
D03	LN 798	15	Plate 7	D	3	0.850813	0.89379		0.885393	Plate 7	D	3	0.876468	0.851523		0.843523
D04	LN 819	15	Plate 7	D	4	0.851956	0.894991		0.886582	Plate 7	D	4	0.908076	0.882232		0.873943
D05	LN 799	15	Plate 7	D	5	0.826428	0.868173		0.860017	Plate 7	D	5	0.864584	0.839978		0.832086
D06	LN 806	15	Plate 7	D	6	1.01693	1.0683		1.05826	Plate 7	D	6	1.04043	1.01082		1.00133
D07	LN 807	15	Plate 7	D	7	0.993751	1.04395		1.03414	Plate 7	D	7	1.03417	1.00474		0.995301
D08	LN 808	15	Plate 7	D	8	1.01696	1.06833		1.05829	Plate 7	D	8	1.07741	1.04675		1.03691
D09	LN 809	15	Plate 7	D	9	1.09217	1.14734		1.13656	Plate 7	D	9	1.13436	1.10208		1.09172
D10	LN 810	15	Plate 7	D	10	1.00005	1.05057		1.0407	Plate 7	D	10	1.08479	1.05391		1.04401
D11	LN 811	15	Plate 7	D	11	0.990352	1.04038		1.0306	Plate 7	D	11	1.07791	1.04723		1.03739
D12	LN 800	15	Plate 7	D	12	1.06588	1.11972		1.1092	Plate 7	D	12	1.13638	1.10404		1.09366
E01	LN 683 = GA100	15	Plate 7	E	1	1.08238	1.13705		1.12637	Plate 7	E	1	1.18403	1.15033		1.13952
E02	LN 801	15	Plate 7	E	2	0.854788	0.897966		0.889529	Plate 7	E	2	0.921928	0.89569		0.887275
E03	LN 803	15	Plate 7	E	3	0.845934	0.888664		0.880315	Plate 7	E	3	0.891947	0.866562		0.858421
E04	LN 802	15	Plate 7	E	4	0.944403	0.992107		0.982787	Plate 7	E	4	0.985748	0.957693		0.948696
E05	LN 805	15	Plate 7	E	5	0.897436	0.942768		0.933911	Plate 7	E	5	0.922833	0.896569		0.888146
E06	LN 804	15	Plate 7	E	6	0.858521	0.901887		0.893414	Plate 7	E	6	0.896099	0.870596		0.862417
E07	LN 960	15	Plate 7	E	7	0.849555	0.892468		0.884084	Plate 7	E	7	0.88548	0.860279		0.852197
E08	LN 961	15	Plate 7	E	8	0.872821	0.91691		0.908295	Plate 7	E	8	0.968551	0.940986		0.932145
E09	LN 962	15	Plate 7	E	9	0.998649	1.04909		1.03924	Plate 7	E	9	1.03178	1.00242		0.993001
E10	LN 963	15	Plate 7	E	10	0.956761	1.00509		0.995647	Plate 7	E	10	1.02818	0.998913		0.989528
E11	LN 964	15	Plate 7	E	11	0.912825	0.958934		0.949925	Plate 7	E	11	0.998706	0.970283		0.961167
E12	LN 967	15	Plate 7	E	12	0.969287	1.01825		1.00868	Plate 7	E	12	1.04895	1.0191		1.00952
F01	LN 968	15	Plate 7	F	1	0.984986	1.03474		1.02502	Plate 7	F	1	1.06056	1.03038		1.0207
F02	LN 969	15	Plate 7	F	2	0.895143	0.940359		0.931525	Plate 7	F	2	0.974075	0.946353		0.937462
F03	LN 970	15	Plate 7	F	3	0.923103	0.969731		0.960621	Plate 7	F	3	0.993302	0.965032		0.955966
F04	LN 971	15	Plate 7	F	4	0.969077	1.01803		1.00846	Plate 7	F	4	1.03591	1.00643		0.99697
F05	LN 972	15	Plate 7	F	5	0.913104	0.959227		0.950215	Plate 7	F	5	0.956963	0.929728		0.920993
F06	LN 973	15	Plate 7	F	6	0.853172	0.896268		0.887848	Plate 7	F	6	0.900762	0.875126		0.866904
F07	LN 974	15	Plate 7	F	7	0.902609	0.948202		0.939294	Plate 7	F	7	0.995645	0.967309		0.958221
F08	LN 975	15	Plate 7	F	8	0.88594	0.930691		0.921947	Plate 7	F	8	0.967426	0.939893		0.931063
F09	LN 976	15	Plate 7	F	9	1.00433	1.05506		1.04515	Plate 7	F	9	1.09613	1.06493		1.05493
F10	LN 977	15	Plate 7	F	10	0.992407	1.04254		1.03274	Plate 7	F	10	1.10272	1.07134		1.06127
F11	LN 382	15	Plate 7	F	11	0.976222	1.02553		1.0159	Plate 7	F	11	1.07924	1.04853		1.03868
F12	LN 386	15	Plate 7	F	12	1.02804	1.07996		1.06982	Plate 7	F	12	1.12396	1.09197		1.08171
G01	LN 388	15	Plate 7	G	1	1.02729	1.07918		1.06904	Plate 7	G	1	1.1066	1.07511		1.06501
G02	LN 937	15	Plate 7	G	2	1.04074	1.09331		1.08304	Plate 7	G	2	1.12866	1.09654		1.08623
G03	LN 938	15	Plate 7	G	3	1.03866	1.09112		1.08087	Plate 7	G	3	1.13192	1.0997		1.08937
G04	LN 939	15	Plate 7	G	4	1.01935	1.07084		1.06078	Plate 7	G	4	1.13191	1.0997		1.08936
G05	LN 941	15	Plate 7	G	5	1.01252	1.06367		1.05368	Plate 7	G	5	1.1041	1.07268		1.0626
G06	LN 942	15	Plate 7	G	6	1.04547	1.09828		1.08797	Plate 7	G	6	1.13218	1.09996		1.08963
G07	LN 943	15	Plate 7	G	7	1.03223	1.08437		1.07419	Plate 7	G	7	1.13136	1.09916		1.08884
G08	LN 944	15	Plate 7	G	8	1.04711	1.1		1.08967	Plate 7	G	8	1.16167	1.12861		1.118
G09	LN 946	15	Plate 7	G	9	0.995419	1.0457		1.03588	Plate 7	G	9	1.09518	1.06401		1.05401
G10	LN 947	15	Plate 7	G	10	1.01832	1.06975		1.0597	Plate 7	G	10	1.13559	1.10327		1.0929
G11	LN 948	15	Plate 7	G	11	1.03194	1.08407		1.07388	Plate 7	G	11	1.17454	1.14111		1.13039
G12	LN 949	15	Plate 7	G	12	1.0406	1.09316		1.08289	Plate 7	G	12	1.19983	1.16569		1.15474
H01	LN 950	15	Plate 7	H	1	1.04191	1.09454		1.08425	Plate 7	H	1	1.17513	1.14169		1.13096
H02	LN 951	15	Plate 7	H	2	1.051	1.10409		1.09372	Plate 7	H	2	1.18971	1.15585		1.14499
H03	LN 952	15	Plate 7	H	3	1.05408	1.10732		1.09692	Plate 7	H	3	1.18568	1.15193		1.14111
H04	LN 954	15	Plate 7	H	4	1.04359	1.09631		1.08601	Plate 7	H	4	1.1884	1.15458		1.14374
H05	LN 955	15	Plate 7	H	5	1.0424	1.09506		1.08477	Plate 7	H	5	1.15158	1.11881		1.10829
H06	LN 956	15	Plate 7	H	6	1.04502	1.09781		1.08749	Plate 7	H	6	1.17759	1.14407		1.13332
H07	LN 957	15	Plate 7	H	7	1.05568	1.10901		1.09859	Plate 7	H	7	1.15758	1.12463		1.11407
H08	LN 959	15	Plate 7	H	8	1.04272	1.09539		1.0851	Plate 7	H	8	1.17625	1.14277		1.13204
H09	LN 819	15	Plate 7	H	9	0.990081	1.04009		1.03032	Plate 7	H	9	1.1402	1.10775		1.09734
H10	LN 820	15	Plate 7	H	10	1.00324	1.05392		1.04401	Plate 7	H	10	1.13511	1.1028		1.09244
H11	LN 821	15	Plate 7	H	11	1.02626	1.0781	PA	1.06797	Plate 7	H	11	1.14504	1.11245	PA	1.102
H12	LN 822	15	Plate 7	H	12	1.06025	1.11381	0.951916	1.10335	Plate 7	H	12	1.18995	1.15608	1.02929	1.14522
A01	LN 823	15	Plate 8	A	1	0.829256	0.95599		0.850894	Plate 8	A	1	0.895659	0.98133		0.873448
A02	LN 824	15	Plate 8	A	2	0.827301	0.953736		0.848888	Plate 8	A	2	0.882348	0.966746		0.860467
A03	LN 825	15	Plate 8	A	3	0.831224	0.958259		0.852913	Plate 8	A	3	0.875666	0.959424		0.853951
A04	LN 826	15	Plate 8	A	4	0.805765	0.928909		0.82679	Plate 8	A	4	0.850365	0.931703		0.829277
A05	LN 827	15	Plate 8	A	5	0.825742	0.951939		0.847288	Plate 8	A	5	0.870591	0.953864		0.849002
A06	LN 828	15	Plate 8	A	6	0.828386	0.954987		0.850001	Plate 8	A	6	0.873395	0.956936		0.851736
A07	LN 829	15	Plate 8	A	7	0.825209	0.951324		0.846741	Plate 8	A	7	0.876948	0.960829		0.855201
A08	LN 830	15	Plate 8	A	8	0.822973	0.948747		0.844447	Plate 8	A	8	0.88517	0.969837		0.863219
A09	LN 831	15	Plate 8	A	9	0.824591	0.950612		0.846107	Plate 8	A	9	0.885529	0.970231		0.863569
A10	LN 832	15	Plate 8	A	10	0.873875	1.00743		0.896677	Plate 8	A	10	0.915471	1.00304		0.892769
A11	LN 833	15	Plate 8	A	11	0.888776	1.02461		0.911967	Plate 8	A	11	0.949865	1.04072		0.92631
A12	LN 834	15	Plate 8	A	12	0.854662	0.985279		0.876963	Plate 8	A	12	0.880265	0.964463		0.858436
B01	LN 835	15	Plate 8	B	1	0.826879	0.953249		0.848455	Plate 8	B	1	0.875915	0.959697		0.854193
B02	LN 836	15	Plate 8	B	2	0.831488	0.958563		0.853184	Plate 8	B	2	0.880787	0.965035		0.858945
B03	LN 837	15	Plate 8	B	3	0.810597	0.934479		0.831748	Plate 8	B	3	0.844525	0.925305		0.823582
B04	LN 838	15	Plate 8	B	4	0.828773	0.955433		0.850398	Plate 8	B	4	0.864698	0.947407		0.843255
B05	LN 839	15	Plate 8	B	5	0.859394	0.990734		0.881818	Plate 8	B	5	0.901017	0.9872		0.878673
B06	LN 840	15	Plate 8	B	6	0.848673	0.978374		0.870817	Plate 8	B	6	0.891029	0.976257		0.868933
B07	LN 841	15	Plate 8	B	7	0.818116	0.943147		0.839463	Plate 8	B	7	0.857838	0.939891		0.836565
B08	LN 842	15	Plate 8	B	8	0.827688	0.954182		0.849285	Plate 8	B	8	0.87126	0.954597		0.849654
B09	LN 843	15	Plate 8	B	9	0.817398	0.94232		0.838726	Plate 8	B	9	0.865581	0.948375		0.844116
B10	LN 844	15	Plate 8	B	10	0.814527	0.93901		0.83578	Plate 8	B	10	0.85027	0.931599		0.829184
B11	LN 845	15	Plate 8	B	11	0.837799	0.965838		0.85966	Plate 8	B	11	0.87239	0.955835		0.850756
B12	LN 846	15	Plate 8	B	12	0.849347	0.979151		0.871509	Plate 8	B	12	0.871078	0.954398		0.849476
C01	LN 847	15	Plate 8	C	1	0.822956	0.948727		0.844429	Plate 8	C	1	0.87141	0.954761		0.8498
C02	LN 848	15	Plate 8	C	2	0.821266	0.946779		0.842695	Plate 8	C	2	0.861649	0.944067		0.840281
C03	LN 849	15	Plate 8	C	3	0.81863	0.94374		0.83999	Plate 8	C	3	0.844587	0.925373		0.823642
C04	LN 850	15	Plate 8	C	4	0.817896	0.942894		0.839237	Plate 8	C	4	0.847587	0.92866		0.826568
C05	LN 851	15	Plate 8	C	5	0.819428	0.94466		0.840809	Plate 8	C	5	0.855169	0.936967		0.833962
C06	LN 852	15	Plate 8	C	6	0.802304	0.924919		0.823238	Plate 8	C	6	0.845245	0.926094		0.824284
C07	LN 853	15	Plate 8	C	7	0.819328	0.944544		0.840707	Plate 8	C	7	0.860264	0.942549		0.838931
C08	LN 854	15	Plate 8	C	8	0.823509	0.949364		0.844997	Plate 8	C	8	0.872877	0.956369		0.851231
C09	LN 855	15	Plate 8	C	9	0.821824	0.947422		0.843268	Plate 8	C	9	0.857657	0.939693		0.836388
C10	LN 856	15	Plate 8	C	10	0.826769	0.953123		0.848342	Plate 8	C	10	0.848483	0.929641		0.827442
C11	LN 857	15	Plate 8	C	11	0.833267	0.960614		0.855009	Plate 8	C	11	0.877928	0.961903		0.856157
C12	LN 858	15	Plate 8	C	12	0.844518	0.973584		0.866554	Plate 8	C	12	0.869374	0.952531		0.847815
D01	LN 859	15	Plate 8	D	1	0.827333	0.953773		0.84892	Plate 8	D	1	0.863629	0.946236		0.842212
D02	LN 860	15	Plate 8	D	2	0.82306	0.948847		0.844536	Plate 8	D	2	0.860707	0.943035		0.839363
D03	LN 861	15	Plate 8	D	3	0.828641	0.955281		0.850263	Plate 8	D	3	0.856908	0.938872		0.835658
D04	LN 862	15	Plate 8	D	4	0.824894	0.950961		0.846418	Plate 8	D	4	0.851232	0.932653		0.830123
D05	LN 863	15	Plate 8	D	5	0.818707	0.943829		0.840069	Plate 8	D	5	0.850105	0.931418		0.829024
D06	LN 864	15	Plate 8	D	6	0.82511	0.95121		0.846639	Plate 8	D	6	0.859921	0.942173		0.838596
D07	LN 865	15	Plate 8	D	7	0.816054	0.94077		0.837347	Plate 8	D	7	0.869672	0.952857		0.848105
D08	LN 866	15	Plate 8	D	8	0.82614	0.952398		0.847696	Plate 8	D	8	0.853456	0.93509		0.832291
D09	LN 867	15	Plate 8	D	9	0.823389	0.949226		0.844874	Plate 8	D	9	0.860346	0.942639		0.839011
D10	LN 868	15	Plate 8	D	10	0.826452	0.952757		0.848016	Plate 8	D	10	0.857117	0.939101		0.835862
D11	LN 869	15	Plate 8	D	11	0.824814	0.950869		0.846336	Plate 8	D	11	0.849644	0.930913		0.828574
D12	LN 870	15	Plate 8	D	12	0.86267	0.99451		0.885179	Plate 8	D	12	0.876973	0.960856		0.855225
E01	LN 871	15	Plate 8	E	1	0.806562	0.929827		0.827607	Plate 8	E	1	0.849836	0.931124		0.828761
E02	LN 872	15	Plate 8	E	2	0.817812	0.942797		0.839151	Plate 8	E	2	0.858533	0.940653		0.837243
E03	LN 873	15	Plate 8	E	3	0.807917	0.93139		0.828998	Plate 8	E	3	0.851519	0.932968		0.830402
E04	LN 874	15	Plate 8	E	4	0.816069	0.940787		0.837363	Plate 8	E	4	0.851008	0.932408		0.829904
E05	LN 875	15	Plate 8	E	5	0.817568	0.942515		0.838901	Plate 8	E	5	0.845376	0.926237		0.824412
E06	LN 876	15	Plate 8	E	6	0.83131	0.958358		0.853001	Plate 8	E	6	0.858519	0.940637		0.837229
E07	LN 877	15	Plate 8	E	7	0.827877	0.9544		0.849479	Plate 8	E	7	0.856794	0.938747		0.835547
E08	LN 878	15	Plate 8	E	8	0.819689	0.944961		0.841077	Plate 8	E	8	0.842177	0.922732		0.821292
E09	LN 879	15	Plate 8	E	9	0.833955	0.961407		0.855715	Plate 8	E	9	0.851522	0.932971		0.830405
E10	LN 880	15	Plate 8	E	10	0.843657	0.972592		0.86567	Plate 8	E	10	0.852478	0.934018		0.831338
E11	LN 881	15	Plate 8	E	11	0.823203	0.949012		0.844683	Plate 8	E	11	0.864179	0.946839		0.842749
E12	LN 882	15	Plate 8	E	12	0.854681	0.9853		0.876982	Plate 8	E	12	0.874289	0.957916		0.852608
F01	LN 883	15	Plate 8	F	1	0.830437	0.957351		0.852105	Plate 8	F	1	0.858135	0.940217		0.836854
F02	LN 884	15	Plate 8	F	2	0.841064	0.969602		0.86301	Plate 8	F	2	0.860609	0.942927		0.839267
F03	LN 885	15	Plate 8	F	3	0.829974	0.956817		0.85163	Plate 8	F	3	0.860189	0.942467		0.838857
F04	LN 886	15	Plate 8	F	4	0.813167	0.937442		0.834385	Plate 8	F	4	0.831405	0.91093		0.810787
F05	LN 887	15	Plate 8	F	5	0.835754	0.963481		0.857561	Plate 8	F	5	0.851243	0.932665		0.830133
F06	LN 888	15	Plate 8	F	6	0.82639	0.952686		0.847953	Plate 8	F	6	0.851656	0.933118		0.830536
F07	LN 889	15	Plate 8	F	7	0.825822	0.952031		0.84737	Plate 8	F	7	0.85825	0.940343		0.836967
F08	LN 890	15	Plate 8	F	8	0.844819	0.973931		0.866863	Plate 8	F	8	0.898401	0.984334		0.876122
F09	LN 891	15	Plate 8	F	9	0.887351	1.02296		0.910504	Plate 8	F	9	0.929796	1.01873		0.906738
F10	LN 892	15	Plate 8	F	10	0.865268	0.997505		0.887845	Plate 8	F	10	0.913963	1.00138		0.891298
F11	LN 893	15	Plate 8	F	11	0.883482	1.0185		0.906535	Plate 8	F	11	0.946157	1.03666		0.922694
F12	LN 894	15	Plate 8	F	12	0.971079	1.11949		0.996417	Plate 8	F	12	0.986456	1.08081		0.961993
G01	LN 895	15	Plate 8	G	1	0.854769	0.985402		0.877072	Plate 8	G	1	0.918727	1.0066		0.895944
G02	LN 896	15	Plate 8	G	2	0.965736	1.11333		0.990935	Plate 8	G	2	1.0218	1.11954		0.996463
G03	LN 897	15	Plate 8	G	3	0.867609	1.0002		0.890247	Plate 8	G	3	0.899647	0.985699		0.877337
G04	LN 898	15	Plate 8	G	4	0.875509	1.00931		0.898353	Plate 8	G	4	0.892688	0.978075		0.870551
G05	RN 3669 / AL 125	15	Plate 8	G	5	0.969897	1.11812		0.995204	Plate 8	G	5	1.01546	1.11259		0.990281
G06	RN 3670 / AL 132	15	Plate 8	G	6	0.966978	1.11476		0.992209	Plate 8	G	6	1.03749	1.13673		1.01176
G07	RN 3672 / AL 139	15	Plate 8	G	7	0.990142	1.14146		1.01598	Plate 8	G	7	1.05322	1.15396		1.0271
G08	RN 3674 / AL 153	15	Plate 8	G	8	0.999133	1.15183		1.0252	Plate 8	G	8	1.06763	1.16975		1.04116
G09	RN 3675 / AL 157	15	Plate 8	G	9	1.00385	1.15727		1.03005	Plate 8	G	9	1.07662	1.17959		1.04992
G10	RN 3677 / AL 109	15	Plate 8	G	10	0.912304	1.05173		0.936109	Plate 8	G	10	0.978045	1.0716		0.953791
G11	RN 3679 / AL 134	15	Plate 8	G	11	1.01162	1.16623		1.03802	Plate 8	G	11	1.11852	1.22551		1.09078
G12	RN 3680 / AL 120	15	Plate 8	G	12	1.03773	1.19632		1.06481	Plate 8	G	12	1.08802	1.19209		1.06104
H01	RN 3681 / AL 124	15	Plate 8	H	1	0.948227	1.09314		0.972969	Plate 8	H	1	1.03197	1.13068		1.00638
H02	RN 3682 / AL 142	15	Plate 8	H	2	1.02809	1.18522		1.05492	Plate 8	H	2	1.09804	1.20307		1.07081
H03	RN 3685 / AL 128	15	Plate 8	H	3	1.00336	1.15671		1.02954	Plate 8	H	3	1.1244	1.23195		1.09652
H04	RN 3686 / AL 154	15	Plate 8	H	4	0.998036	1.15056		1.02408	Plate 8	H	4	1.07861	1.18178		1.05186
H05	RN 3687 / AL 164	15	Plate 8	H	5	0.954947	1.10089		0.979864	Plate 8	H	5	1.02638	1.12455		1.00093
H06	RN 3690 / AL 176	15	Plate 8	H	6	0.914986	1.05482		0.938861	Plate 8	H	6	0.993434	1.08846		0.968798
H07	RN 3692 / AL 178	15	Plate 8	H	7	0.932627	1.07516		0.956962	Plate 8	H	7	0.994571	1.0897		0.969907
H08	RN 3716 / AL 192	15	Plate 8	H	8	1.00778	1.1618		1.03408	Plate 8	H	8	1.08306	1.18666		1.0562
H09	RN 3718 / AL 196	15	Plate 8	H	9	1.01363	1.16854		1.04008	Plate 8	H	9	1.10684	1.21271		1.07939
H10	RN 3719 / AL 197	15	Plate 8	H	10	0.974593	1.12354		1.00002	Plate 8	H	10	1.06592	1.16788		1.03949
H11	RN 3720 / AL 200	15	Plate 8	H	11	1.03637	1.19476	PA	1.06342	Plate 8	H	11	1.13787	1.24671	PA	1.10965
H12	RN 3721 / AL 200	15	Plate 8	H	12	1.04321	1.20265	0.867432	1.07043	Plate 8	H	12	1.09807	1.20311	0.912699	1.07084
A01	RN 3723	15	Plate 9	A	1	1.01178	1.05038		1.04774	Plate 9	A	1	1.07544	1.04238		1.03976
A02	RN 3724	15	Plate 9	A	2	1.00305	1.04132		1.0387	Plate 9	A	2	1.07976	1.04657		1.04394
A03	RN 3725	15	Plate 9	A	3	0.997942	1.03601		1.03341	Plate 9	A	3	1.06141	1.02878		1.02619
A04	RN 3727	15	Plate 9	A	4	0.954942	0.991374		0.988878	Plate 9	A	4	1.01975	0.988403		0.985915
A05	RN 3938	15	Plate 9	A	5	0.998499	1.03659		1.03398	Plate 9	A	5	1.04151	1.00949		1.00695
A06	RN 3939	15	Plate 9	A	6	0.996234	1.03424		1.03164	Plate 9	A	6	1.06497	1.03223		1.02963
A07	RN 3984	15	Plate 9	A	7	1.01412	1.05281		1.05016	Plate 9	A	7	1.06116	1.02854		1.02595
A08	RN 3985	15	Plate 9	A	8	1.00398	1.04229		1.03966	Plate 9	A	8	1.08077	1.04754		1.04491
A09	RN 3989	15	Plate 9	A	9	1.0014	1.03961		1.03699	Plate 9	A	9	1.06324	1.03055		1.02796
A10	RN 3990	15	Plate 9	A	10	0.990887	1.02869		1.0261	Plate 9	A	10	1.06537	1.03262		1.03002
A11	RN 3992	15	Plate 9	A	11	0.989895	1.02766		1.02507	Plate 9	A	11	1.05177	1.01944		1.01688
A12	RN 4030	15	Plate 9	A	12	1.00051	1.03868		1.03606	Plate 9	A	12	1.0823	1.04903		1.04639
B01	RN 4031	15	Plate 9	B	1	0.985485	1.02308		1.02051	Plate 9	B	1	1.05104	1.01873		1.01616
B02	RN 4032	15	Plate 9	B	2	0.954285	0.990692		0.988198	Plate 9	B	2	1.02203	0.99061		0.988117
B03	RN 4042	15	Plate 9	B	3	0.915217	0.950133		0.947742	Plate 9	B	3	0.962678	0.933086		0.930737
B04	RN 4137	15	Plate 9	B	4	1.00509	1.04344		1.04081	Plate 9	B	4	1.07091	1.03799		1.03538
B05	RN 4138	15	Plate 9	B	5	0.986502	1.02414		1.02156	Plate 9	B	5	1.04258	1.01053		1.00798
B06	RN 4139	15	Plate 9	B	6	0.985823	1.02343		1.02086	Plate 9	B	6	1.06979	1.0369		1.03429
B07	RN 4150	15	Plate 9	B	7	0.891582	0.925597		0.923267	Plate 9	B	7	0.945703	0.916633		0.914325
B08	RN 4160	15	Plate 9	B	8	0.871236	0.904475		0.902198	Plate 9	B	8	0.902348	0.87461		0.872409
B09	RN 4161	15	Plate 9	B	9	0.897747	0.931997		0.929651	Plate 9	B	9	0.922017	0.893675		0.891425
B10	RN 3273	15	Plate 9	B	10	1.00466	1.04298		1.04036	Plate 9	B	10	1.0602	1.02761		1.02502
B11	RN 3294	15	Plate 9	B	11	1.01872	1.05758		1.05492	Plate 9	B	11	1.06061	1.02801		1.02542
B12	RN 3295	15	Plate 9	B	12	0.97776	1.01506		1.01251	Plate 9	B	12	1.10488	1.07091		1.06822
C01	RN 3299	15	Plate 9	C	1	1.01025	1.04879		1.04615	Plate 9	C	1	1.07499	1.04195		1.03932
C02	RN 3300	15	Plate 9	C	2	0.973572	1.01071		1.00817	Plate 9	C	2	1.04271	1.01066		1.00811
C03	RN 3310	15	Plate 9	C	3	0.933789	0.969414		0.966974	Plate 9	C	3	0.977108	0.947072		0.944688
C04	RN 3499	15	Plate 9	C	4	0.928123	0.963532		0.961106	Plate 9	C	4	0.995552	0.964949		0.96252
C05	RN 3500	15	Plate 9	C	5	0.977469	1.01476		1.01221	Plate 9	C	5	1.0692	1.03634		1.03373
C06	RN 3502	15	Plate 9	C	6	0.901581	0.935977		0.933621	Plate 9	C	6	0.958895	0.929419		0.927079
C07	RN 3503	15	Plate 9	C	7	1.01427	1.05296		1.05031	Plate 9	C	7	1.04711	1.01493		1.01237
C08	RN 3458	15	Plate 9	C	8	0.928065	0.963472		0.961046	Plate 9	C	8	0.983444	0.953213		0.950814
C09	LN 1047	15	Plate 9	C	9	0.932034	0.967592		0.965156	Plate 9	C	9	0.901768	0.874048		0.871848
C10	LN 1048	15	Plate 9	C	10	0.888579	0.922479		0.920157	Plate 9	C	10	0.935792	0.907026		0.904743
C11	LN 1049	15	Plate 9	C	11	0.859191	0.89197		0.889725	Plate 9	C	11	0.889732	0.862382		0.860211
C12	LN 1050	15	Plate 9	C	12	0.955618	0.992076		0.989578	Plate 9	C	12	1.04375	1.01166		1.00912
D01	LN 1051	15	Plate 9	D	1	0.910096	0.944817		0.942439	Plate 9	D	1	0.953553	0.924241		0.921915
D02	LN 1052	15	Plate 9	D	2	0.889397	0.923328		0.921004	Plate 9	D	2	0.882653	0.855521		0.853367
D03	LN 1053	15	Plate 9	D	3	0.849507	0.881917		0.879696	Plate 9	D	3	0.865888	0.839271		0.837158
D04	LN 1054	15	Plate 9	D	4	1.01455	1.05326		1.0506	Plate 9	D	4	1.16959	1.13364		1.13079
D05	LN 1055	15	Plate 9	D	5	0.739218	0.76742		0.765488	Plate 9	D	5	0.782034	0.757995		0.756087
D06	LN 1056	15	Plate 9	D	6	1.00235	1.04059		1.03797	Plate 9	D	6	1.04363	1.01155		1.009
D07	RN 3728	15	Plate 9	D	7	0.972784	1.0099		1.00735	Plate 9	D	7	0.952057	0.922791		0.920468
D08	RN 3729	15	Plate 9	D	8	0.958277	0.994836		0.992332	Plate 9	D	8	1.01698	0.98572		0.983239
D09	RN 3730	15	Plate 9	D	9	0.975289	1.0125		1.00995	Plate 9	D	9	1.02637	0.99482		0.992316
D10	RN 3731	15	Plate 9	D	10	1.00082	1.03901		1.03639	Plate 9	D	10	1.07491	1.04187		1.03925
D11	RN 3999	15	Plate 9	D	11	0.984086	1.02163		1.01906	Plate 9	D	11	1.03763	1.00573		1.0032
D12	RN 4000	15	Plate 9	D	12	1.00468	1.04301		1.04039	Plate 9	D	12	1.09465	1.061		1.05833
E01	RN 3930	15	Plate 9	E	1	0.980273	1.01767		1.01511	Plate 9	E	1	1.05876	1.02622		1.02363
E02	RN 3931	15	Plate 9	E	2	0.990835	1.02864		1.02605	Plate 9	E	2	1.07062	1.03771		1.03509
E03	RN 3932	15	Plate 9	E	3	1.00238	1.04062		1.03801	Plate 9	E	3	1.07997	1.04677		1.04414
E04	RN 3933	15	Plate 9	E	4	0.906618	0.941206		0.938837	Plate 9	E	4	0.982167	0.951976		0.949579
E05	RN 3934	15	Plate 9	E	5	0.902745	0.937186		0.934826	Plate 9	E	5	0.903941	0.876154		0.873949
E06	RN 4001	15	Plate 9	E	6	0.950466	0.986727		0.984243	Plate 9	E	6	0.967058	0.937331		0.934972
E07	RN 4002	15	Plate 9	E	7	0.986637	1.02428		1.0217	Plate 9	E	7	1.03287	1.00112		0.998599
E08	RN 4003	15	Plate 9	E	8	0.939156	0.974986		0.972531	Plate 9	E	8	1.00652	0.975583		0.973127
E09	RN 4109	15	Plate 9	E	9	0.991704	1.02954		1.02695	Plate 9	E	9	1.02948	0.997835		0.995323
E10	RN 4110	15	Plate 9	E	10	0.989869	1.02763		1.02505	Plate 9	E	10	1.06968	1.0368		1.03419
E11	RN 4113	15	Plate 9	E	11	0.930739	0.966248		0.963815	Plate 9	E	11	0.992708	0.962193		0.959771
E12	RN 4114	15	Plate 9	E	12	0.888359	0.922251		0.919929	Plate 9	E	12	0.9335	0.904805		0.902527
F01	RN 4111	15	Plate 9	F	1	0.933147	0.968747		0.966309	Plate 9	F	1	0.987429	0.957076		0.954667
F02	RN 4112	15	Plate 9	F	2	0.932035	0.967593		0.965157	Plate 9	F	2	1.03097	0.99928		0.996765
F03	RN 4136	15	Plate 9	F	3	0.909164	0.94385		0.941474	Plate 9	F	3	0.965843	0.936153		0.933797
F04	RN 4171	15	Plate 9	F	4	0.99322	1.03111		1.02852	Plate 9	F	4	1.0673	1.03449		1.03189
F05	RN 4224	15	Plate 9	F	5	0.997191	1.03523		1.03263	Plate 9	F	5	1.06461	1.03189		1.02929
F06	RN 4225	15	Plate 9	F	6	0.974209	1.01138		1.00883	Plate 9	F	6	1.08747	1.05404		1.05139
F07	RN 4226	15	Plate 9	F	7	0.961107	0.997774		0.995262	Plate 9	F	7	1.02133	0.989939		0.987447
F08	RN 4052	15	Plate 9	F	8	0.957072	0.993585		0.991084	Plate 9	F	8	1.05021	1.01793		1.01537
F09	RN 2914	15	Plate 9	F	9	0.945813	0.981897		0.979425	Plate 9	F	9	1.01192	0.980812		0.978343
F10	RN 4228	15	Plate 9	F	10	0.952297	0.988628		0.986139	Plate 9	F	10	1.04486	1.01274		1.01019
F11	RN 4229	15	Plate 9	F	11	0.982613	1.0201		1.01753	Plate 9	F	11	1.06854	1.0357		1.03309
F12	RN 4230	15	Plate 9	F	12	0.931611	0.967153		0.964718	Plate 9	F	12	0.97483	0.944864		0.942486
G01	RN 4231	15	Plate 9	G	1	0.948554	0.984742		0.982263	Plate 9	G	1	1.03055	0.998875		0.996361
G02	RN 4227/KZ216	15	Plate 9	G	2	0.979718	1.0171		1.01453	Plate 9	G	2	1.08325	1.04995		1.0473
G03	RN 4227/KZ222	15	Plate 9	G	3	0.961921	0.998619		0.996105	Plate 9	G	3	1.06875	1.0359		1.03329
G04	RN 4051	15	Plate 9	G	4	0.963015	0.999755		0.997238	Plate 9	G	4	1.0206	0.989225		0.986735
G05	RN 4260	15	Plate 9	G	5	0.982	1.01946		1.0169	Plate 9	G	5	1.04515	1.01303		1.01048
G06	RN 4261	15	Plate 9	G	6	1.00245	1.0407		1.03808	Plate 9	G	6	1.0681	1.03526		1.03266
G07	RN 4305	15	Plate 9	G	7	0.970644	1.00768		1.00514	Plate 9	G	7	1.04953	1.01726		1.0147
G08	RN 4306	15	Plate 9	G	8	1.00139	1.0396		1.03698	Plate 9	G	8	1.12397	1.08942		1.08668
G09	RN 4307	15	Plate 9	G	9	0.962642	0.999368		0.996852	Plate 9	G	9	1.06976	1.03688		1.03427
G10	RN 4308	15	Plate 9	G	10	0.989833	1.0276		1.02501	Plate 9	G	10	1.07293	1.03995		1.03733
G11	RN 4309	15	Plate 9	G	11	0.955574	0.99203		0.989533	Plate 9	G	11	1.04118	1.00917		1.00663
G12	RN 4311	15	Plate 9	G	12	0.95724	0.99376		0.991258	Plate 9	G	12	1.03823	1.00631		1.00378
H01	RN 4312	15	Plate 9	H	1	0.963652	1.00042		0.997898	Plate 9	H	1	1.03	0.998342		0.995829
H02	RN 4313	15	Plate 9	H	2	0.979994	1.01738		1.01482	Plate 9	H	2	1.08622	1.05283		1.05018
H03	RN 4336	15	Plate 9	H	3	0.973849	1.011		1.00846	Plate 9	H	3	1.09079	1.05726		1.0546
H04	RN 4337	15	Plate 9	H	4	0.993699	1.03161		1.02901	Plate 9	H	4	1.10958	1.07548		1.07277
H05	RN 4338	15	Plate 9	H	5	0.982634	1.02012		1.01755	Plate 9	H	5	1.06883	1.03598		1.03337
H06	RN 4339	15	Plate 9	H	6	0.963151	0.999896		0.997379	Plate 9	H	6	1.03361	1.00183		0.999311
H07	RN 4341	15	Plate 9	H	7	0.986507	1.02414		1.02157	Plate 9	H	7	1.08414	1.05082		1.04817
H08	RN 4342	15	Plate 9	H	8	0.950684	0.986954		0.984469	Plate 9	H	8	1.04774	1.01553		1.01298
H09	RN 4343	15	Plate 9	H	9	0.995909	1.0339		1.0313	Plate 9	H	9	1.0889	1.05543		1.05277
H10	RN 4393	15	Plate 9	H	10	1.0019	1.04012		1.03751	Plate 9	H	10	1.10689	1.07287		1.07016
H11	RN 4344	15	Plate 9	H	11	0.999157	1.03728	PA	1.03466	Plate 9	H	11	1.14119	1.10611	PA	1.10332
H12	RN 4345	15	Plate 9	H	12	1.01578	1.05453	0.963251	1.05188	Plate 9	H	12	1.15986	1.12421	1.03171	1.12138
A01	RN 4010	15	Plate 10	A	1	1.0709	1.09095		1.10981	Plate 10	A	1	1.11817	1.06194		1.08029
A02	RN 4394	15	Plate 10	A	2	1.0749	1.09503		1.11396	Plate 10	A	2	1.14104	1.08365		1.10239
A03	RN 2710	15	Plate 10	A	3	1.04902	1.06866		1.08714	Plate 10	A	3	1.11818	1.06194		1.0803
A04	RN 2716 / CB 388	15	Plate 10	A	4	0.996596	1.01526		1.03281	Plate 10	A	4	1.04191	0.989511		1.00662
A05	RN 2750	15	Plate 10	A	5	0.892665	0.909382		0.925103	Plate 10	A	5	0.956137	0.908047		0.923746
A06	RN 2774	15	Plate 10	A	6	0.862999	0.87916		0.894359	Plate 10	A	6	0.94377	0.896302		0.911798
A07	RN 2778	15	Plate 10	A	7	0.956471	0.974382		0.991228	Plate 10	A	7	1.05303	1.00007		1.01736
A08	RN 2869	15	Plate 10	A	8	1.08769	1.10806		1.12721	Plate 10	A	8	1.17243	1.11346		1.13271
A09	RN 2885	15	Plate 10	A	9	0.99493	1.01356		1.03108	Plate 10	A	9	1.1199	1.06358		1.08196
A10	RN 2889	15	Plate 10	A	10	0.965968	0.984057		1.00107	Plate 10	A	10	1.03373	0.981742		0.998714
A11	RN 2891	15	Plate 10	A	11	1.01991	1.03901		1.05697	Plate 10	A	11	1.09781	1.04259		1.06062
A12	RN 2896	15	Plate 10	A	12	1.04712	1.06673		1.08518	Plate 10	A	12	1.12124	1.06484		1.08325
B01	RN 2898	15	Plate 10	B	1	1.02318	1.04234		1.06036	Plate 10	B	1	1.09977	1.04446		1.06251
B02	RN 2900	15	Plate 10	B	2	1.03601	1.05541		1.07365	Plate 10	B	2	1.08767	1.03297		1.05082
B03	RN 2904	15	Plate 10	B	3	0.971372	0.989562		1.00667	Plate 10	B	3	1.02155	0.970174		0.986947
B04	RN 2905	15	Plate 10	B	4	0.88853	0.905169		0.920818	Plate 10	B	4	0.921941	0.875571		0.890709
B05	RN 2906	15	Plate 10	B	5	0.891511	0.908206		0.923907	Plate 10	B	5	0.925933	0.879363		0.894565
B06	RN 2908	15	Plate 10	B	6	0.82151	0.836894		0.851363	Plate 10	B	6	0.881355	0.837027		0.851498
B07	RN 2909	15	Plate 10	B	7	0.839916	0.855645		0.870438	Plate 10	B	7	0.923711	0.877252		0.892419
B08	RN 2910	15	Plate 10	B	8	0.82301	0.838422		0.852917	Plate 10	B	8	0.878187	0.834018		0.848437
B09	RN 2912	15	Plate 10	B	9	0.816428	0.831717		0.846096	Plate 10	B	9	0.868274	0.824604		0.83886
B10	RN 2913	15	Plate 10	B	10	0.847324	0.863191		0.878115	Plate 10	B	10	0.919232	0.872999		0.888091
B11	RN 2915	15	Plate 10	B	11	0.836542	0.852208		0.866941	Plate 10	B	11	0.893844	0.848887		0.863563
B12	RN 2916	15	Plate 10	B	12	1.01797	1.03703		1.05496	Plate 10	B	12	1.08553	1.03093		1.04876
C01	RN 2917	15	Plate 10	C	1	1.03264	1.05198		1.07017	Plate 10	C	1	1.09002	1.0352		1.05309
C02	RN 2918	15	Plate 10	C	2	0.989796	1.00833		1.02576	Plate 10	C	2	1.06434	1.0108		1.02828
C03	RN 2919	15	Plate 10	C	3	0.836401	0.852064		0.866795	Plate 10	C	3	0.886506	0.841919		0.856474
C04	RN 2920	15	Plate 10	C	4	0.866902	0.883136		0.898404	Plate 10	C	4	0.898513	0.853322		0.868074
C05	RN 2922	15	Plate 10	C	5	0.898861	0.915694		0.931525	Plate 10	C	5	0.937729	0.890565		0.905962
C06	RN 2923	15	Plate 10	C	6	1.01669	1.03573		1.05363	Plate 10	C	6	1.07399	1.01997		1.03761
C07	RN 2936	15	Plate 10	C	7	0.823699	0.839124		0.853631	Plate 10	C	7	0.869238	0.825519		0.839791
C08	RN 2937	15	Plate 10	C	8	0.812827	0.828048		0.842364	Plate 10	C	8	0.873667	0.829725		0.84407
C09	RN 2938	15	Plate 10	C	9	0.833599	0.849209		0.863891	Plate 10	C	9	0.901445	0.856106		0.870907
C10	RN 2939	15	Plate 10	C	10	0.840558	0.856299		0.871103	Plate 10	C	10	0.873907	0.829953		0.844302
C11	RN 2940	15	Plate 10	C	11	1.19317	1.21551		1.23653	Plate 10	C	11	1.10657	1.05091		1.06908
C12	RN 3013	15	Plate 10	C	12	0.974652	0.992904		1.01007	Plate 10	C	12	1.01484	0.963798		0.980461
D01	RN 3014	15	Plate 10	D	1	1.03734	1.05677		1.07504	Plate 10	D	1	1.11587	1.05974		1.07807
D02	RN 3017	15	Plate 10	D	2	0.909989	0.92703		0.943057	Plate 10	D	2	0.931621	0.884764		0.900061
D03	RN 3042	15	Plate 10	D	3	0.931094	0.94853		0.964929	Plate 10	D	3	0.992439	0.942524		0.958818
D04	RN 3068	15	Plate 10	D	4	1.02293	1.04209		1.0601	Plate 10	D	4	1.03616	0.984042		1.00105
D05	RN 3077	15	Plate 10	D	5	0.903809	0.920734		0.936652	Plate 10	D	5	0.963688	0.915219		0.931041
D06	RN 3078	15	Plate 10	D	6	0.86966	0.885946		0.901262	Plate 10	D	6	0.910012	0.864242		0.879184
D07	RN 3080	15	Plate 10	D	7	0.827821	0.843323		0.857903	Plate 10	D	7	0.867518	0.823886		0.838129
D08	RN 3196	15	Plate 10	D	8	1.07516	1.0953		1.11423	Plate 10	D	8	1.14904	1.09125		1.11012
D09	RN 3197	15	Plate 10	D	9	1.07069	1.09074		1.10959	Plate 10	D	9	1.11885	1.06258		1.08095
D10	RN 3206	15	Plate 10	D	10	1.05422	1.07397		1.09253	Plate 10	D	10	1.14817	1.09042		1.10927
D11	RN 3214	15	Plate 10	D	11	0.950389	0.968186		0.984925	Plate 10	D	11	1.03191	0.980009		0.996952
D12	RN 3234	15	Plate 10	D	12	1.06358	1.0835		1.10223	Plate 10	D	12	1.14945	1.09163		1.11051
E01	RN 3248	15	Plate 10	E	1	1.06026	1.08011		1.09879	Plate 10	E	1	1.16406	1.10551		1.12462
E02	RN 3272	15	Plate 10	E	2	1.06614	1.0861		1.10488	Plate 10	E	2	1.12874	1.07197		1.09051
E03	RN 3311	15	Plate 10	E	3	1.02586	1.04507		1.06314	Plate 10	E	3	1.08303	1.02856		1.04634
E04	RN 3313	15	Plate 10	E	4	1.08428	1.10458		1.12368	Plate 10	E	4	1.12585	1.06922		1.08771
E05	RN 3318	15	Plate 10	E	5	1.05507	1.07483		1.09341	Plate 10	E	5	1.12469	1.06812		1.08659
E06	RN 3319	15	Plate 10	E	6	1.03623	1.05563		1.07388	Plate 10	E	6	1.10746	1.05176		1.06994
E07	RN 3320	15	Plate 10	E	7	1.05229	1.07199		1.09053	Plate 10	E	7	1.12087	1.0645		1.0829
E08	RN 3326	15	Plate 10	E	8	1.02217	1.04131		1.05932	Plate 10	E	8	1.0998	1.04449		1.06254
E09	RN 3327	15	Plate 10	E	9	1.04543	1.06501		1.08342	Plate 10	E	9	1.11841	1.06215		1.08052
E10	RN 3329	15	Plate 10	E	10	1.01188	1.03083		1.04865	Plate 10	E	10	1.1483	1.09054		1.1094
E11	RN 3331	15	Plate 10	E	11	0.874526	0.890903		0.906305	Plate 10	E	11	0.91839	0.872199		0.887278
E12	RN 3336	15	Plate 10	E	12	0.916562	0.933726		0.949869	Plate 10	E	12	0.91724	0.871107		0.886167
F01	RN 3337	15	Plate 10	F	1	1.06305	1.08296		1.10168	Plate 10	F	1	1.14216	1.08472		1.10347
F02	RN 3338	15	Plate 10	F	2	1.0921	1.11255		1.13178	Plate 10	F	2	1.18606	1.12641		1.14588
F03	RN 3339	15	Plate 10	F	3	1.07006	1.0901		1.10895	Plate 10	F	3	1.11102	1.05514		1.07338
F04	RN 3340	15	Plate 10	F	4	1.01265	1.03161		1.04944	Plate 10	F	4	1.08224	1.02781		1.04558
F05	RN 3342	15	Plate 10	F	5	1.00635	1.0252		1.04292	Plate 10	F	5	1.10678	1.05111		1.06929
F06	RN 3343	15	Plate 10	F	6	1.08433	1.10463		1.12373	Plate 10	F	6	1.16329	1.10478		1.12388
F07	RN 3344	15	Plate 10	F	7	0.958996	0.976955		0.993845	Plate 10	F	7	1.04527	0.992699		1.00986
F08	RN 3347	15	Plate 10	F	8	1.00384	1.02264		1.04032	Plate 10	F	8	1.12952	1.07271		1.09125
F09	RN 3351	15	Plate 10	F	9	1.03839	1.05783		1.07612	Plate 10	F	9	1.12595	1.06932		1.0878
F10	RN 3352 / DH 401	15	Plate 10	F	10	0.905584	0.922542		0.938492	Plate 10	F	10	0.933409	0.886463		0.901788
F11	RN 3353 /GU 1578	15	Plate 10	F	11	0.95307	0.970918		0.987703	Plate 10	F	11	1.037	0.984843		1.00187
F12	RN 3354	15	Plate 10	F	12	1.05097	1.07065		1.08916	Plate 10	F	12	1.16692	1.10823		1.12739
G01	RN 3357	15	Plate 10	G	1	1.03479	1.05417		1.07239	Plate 10	G	1	1.06613	1.01251		1.03001
G02	RN 3358	15	Plate 10	G	2	1.01761	1.03667		1.05459	Plate 10	G	2	1.05578	1.00268		1.02002
G03	RN 3369	15	Plate 10	G	3	0.968456	0.986592		1.00365	Plate 10	G	3	1.02315	0.971686		0.988485
G04	RN 3372	15	Plate 10	G	4	0.99655	1.01521		1.03276	Plate 10	G	4	1.07843	1.02419		1.04189
G05	RN 3375	15	Plate 10	G	5	1.00548	1.02431		1.04202	Plate 10	G	5	1.08801	1.03329		1.05115
G06	RN 3383	15	Plate 10	G	6	0.979757	0.998104		1.01536	Plate 10	G	6	1.08095	1.02659		1.04433
G07	RN 3416	15	Plate 10	G	7	0.892363	0.909074		0.92479	Plate 10	G	7	0.97936	0.930102		0.946182
G08	RN 3417	15	Plate 10	G	8	1.05183	1.07153		1.09006	Plate 10	G	8	1.2151	1.15398		1.17393
G09	RN 3418	15	Plate 10	G	9	1.00518	1.024		1.0417	Plate 10	G	9	1.17319	1.11419		1.13345
G10	RN 3420	15	Plate 10	G	10	0.87881	0.895267		0.910745	Plate 10	G	10	1.07159	1.01769		1.03529
G11	RN 3421	15	Plate 10	G	11	0.992287	1.01087		1.02835	Plate 10	G	11	1.10733	1.05164		1.06982
G12	RN 3422	15	Plate 10	G	12	0.970044	0.98821		1.00529	Plate 10	G	12	1.07954	1.02524		1.04297
H01	RN 3425	15	Plate 10	H	1	1.05508	1.07484		1.09342	Plate 10	H	1	1.12272	1.06625		1.08468
H02	RN 3426	15	Plate 10	H	2	0.991705	1.01028		1.02774	Plate 10	H	2	1.06334	1.00986		1.02732
H03	RN 3427	15	Plate 10	H	3	1.02633	1.04555		1.06363	Plate 10	H	3	1.06846	1.01472		1.03227
H04	RN 3430	15	Plate 10	H	4	1.01721	1.03626		1.05418	Plate 10	H	4	1.08172	1.02731		1.04507
H05	RN 3431	15	Plate 10	H	5	1.05059	1.07026		1.08876	Plate 10	H	5	1.14237	1.08491		1.10367
H06	RN 3432	15	Plate 10	H	6	1.05886	1.07869		1.09733	Plate 10	H	6	1.18361	1.12408		1.14351
H07	RN 3433	15	Plate 10	H	7	1.02921	1.04849		1.06662	Plate 10	H	7	1.1416	1.08418		1.10293
H08	RN 3434	15	Plate 10	H	8	1.05599	1.07577		1.09437	Plate 10	H	8	1.15565	1.09753		1.1165
H09	RN 3435	15	Plate 10	H	9	1.03697	1.05639		1.07466	Plate 10	H	9	1.11818	1.06194		1.0803
H10	RN 3440	15	Plate 10	H	10	0.983931	1.00236		1.01969	Plate 10	H	10	1.12206	1.06562		1.08405
H11	RN 3442	15	Plate 10	H	11	1.01455	1.03355	PA	1.05141	Plate 10	H	11	1.10314	1.04765	PA	1.06577
H12	RN 3443	15	Plate 10	H	12	0.962691	0.980719	0.981618	0.997674	Plate 10	H	12	1.04641	0.993784	1.05296	1.01096
A01	RN 3444	15	Plate 11	A	1	1.0635	1.07507		1.07659	Plate 11	A	1	1.07857	1.0641		1.06561
A02	RN 3445	15	Plate 11	A	2	1.02324	1.03438		1.03584	Plate 11	A	2	1.03625	1.02234		1.02379
A03	RN 3446	15	Plate 11	A	3	0.98677	0.997509		0.998922	Plate 11	A	3	1.00816	0.994638		0.996046
A04	RN 3450 / GU1658	15	Plate 11	A	4	1.02265	1.03377		1.03524	Plate 11	A	4	1.05257	1.03845		1.03992
A05	RN 3452	15	Plate 11	A	5	1.01912	1.03021		1.03167	Plate 11	A	5	1.05773	1.04354		1.04502
A06	RN 3453	15	Plate 11	A	6	1.01433	1.02537		1.02682	Plate 11	A	6	1.05842	1.04422		1.0457
A07	RN 3459	15	Plate 11	A	7	1.01091	1.02192		1.02336	Plate 11	A	7	1.04305	1.02905		1.03051
A08	RN 3464	15	Plate 11	A	8	1.02551	1.03667		1.03813	Plate 11	A	8	1.05522	1.04106		1.04253
A09	RN 3465	15	Plate 11	A	9	1.02042	1.03153		1.03299	Plate 11	A	9	1.08179	1.06728		1.06879
A10	RN 3466	15	Plate 11	A	10	1.02615	1.03732		1.03879	Plate 11	A	10	1.06164	1.0474		1.04888
A11	RN 3467	15	Plate 11	A	11	1.00879	1.01977		1.02121	Plate 11	A	11	1.04859	1.03452		1.03599
A12	RN 3468	15	Plate 11	A	12	1.04574	1.05712		1.05862	Plate 11	A	12	1.05667	1.0425		1.04397
B01	RN 3471	15	Plate 11	B	1	1.07558	1.08728		1.08882	Plate 11	B	1	1.04898	1.03491		1.03638
B02	RN 3473	15	Plate 11	B	2	0.941292	0.951536		0.952884	Plate 11	B	2	0.943276	0.930621		0.931939
B03	RN 3486	15	Plate 11	B	3	0.966694	0.977215		0.978599	Plate 11	B	3	0.985408	0.972188		0.973565
B04	RN 3491	15	Plate 11	B	4	1.03405	1.0453		1.04678	Plate 11	B	4	1.08632	1.07175		1.07326
B05	RN 3501	15	Plate 11	B	5	0.997213	1.00807		1.00949	Plate 11	B	5	1.03734	1.02342		1.02487
B06	RN 3504	15	Plate 11	B	6	0.991645	1.00244		1.00386	Plate 11	B	6	1.00926	0.995721		0.997131
B07	RN 3530	15	Plate 11	B	7	1.01211	1.02312		1.02457	Plate 11	B	7	1.05198	1.03786		1.03933
B08	RN 3531	15	Plate 11	B	8	0.982093	0.992782		0.994187	Plate 11	B	8	1.0035	0.990036		0.991438
B09	RN 3532	15	Plate 11	B	9	0.994601	1.00543		1.00685	Plate 11	B	9	1.01378	1.00018		1.0016
B10	RN 3533	15	Plate 11	B	10	1.00433	1.01526		1.0167	Plate 11	B	10	1.03335	1.01948		1.02093
B11	RN 3534	15	Plate 11	B	11	1.0118	1.02281		1.02426	Plate 11	B	11	1.03842	1.02449		1.02594
B12	RN 3535	15	Plate 11	B	12	1.01316	1.02419		1.02564	Plate 11	B	12	1.02883	1.01502		1.01646
C01	RN 3536	15	Plate 11	C	1	1.04754	1.05894		1.06044	Plate 11	C	1	1.05407	1.03992		1.0414
C02	RN 3537	15	Plate 11	C	2	1.00649	1.01744		1.01888	Plate 11	C	2	1.00277	0.989314		0.990715
C03	RN 3538	15	Plate 11	C	3	1.02603	1.03719		1.03866	Plate 11	C	3	1.03486	1.02098		1.02242
C04	RN 3539	15	Plate 11	C	4	1.01108	1.02208		1.02353	Plate 11	C	4	1.02546	1.0117		1.01313
C05	RN 3540	15	Plate 11	C	5	1.02457	1.03572		1.03719	Plate 11	C	5	1.04835	1.03429		1.03575
C06	RN 3541	15	Plate 11	C	6	1.00187	1.01277		1.0142	Plate 11	C	6	1.01438	1.00077		1.00219
C07	RN 3542	15	Plate 11	C	7	1.01862	1.02971		1.03117	Plate 11	C	7	1.05462	1.04047		1.04194
C08	RN 3543	15	Plate 11	C	8	0.83248	0.84154		0.842732	Plate 11	C	8	0.866621	0.854995		0.856205
C09	RN 3544	15	Plate 11	C	9	0.8495	0.858745		0.859961	Plate 11	C	9	0.903895	0.891769		0.893031
C10	RN 3545	15	Plate 11	C	10	1.00875	1.01973		1.02117	Plate 11	C	10	1.0422	1.02822		1.02968
C11	RN 3565	15	Plate 11	C	11	0.952234	0.962598		0.963961	Plate 11	C	11	0.990868	0.977575		0.978959
C12	RN 3566	15	Plate 11	C	12	1.00995	1.02094		1.02239	Plate 11	C	12	1.0449	1.03089		1.03235
D01	RN 3567	15	Plate 11	D	1	1.04828	1.05969		1.06119	Plate 11	D	1	1.06135	1.04711		1.0486
D02	RN 3568	15	Plate 11	D	2	1.01921	1.03031		1.03177	Plate 11	D	2	1.00328	0.98982		0.991222
D03	RN 3569	15	Plate 11	D	3	1.02137	1.03248		1.03395	Plate 11	D	3	1.02062	1.00693		1.00835
D04	RN 3574	15	Plate 11	D	4	0.972842	0.98343		0.984822	Plate 11	D	4	0.981765	0.968594		0.969965
D05	RN 3575	15	Plate 11	D	5	0.966784	0.977306		0.97869	Plate 11	D	5	0.970538	0.957518		0.958873
D06	RN 3576	15	Plate 11	D	6	0.950789	0.961137		0.962498	Plate 11	D	6	0.967499	0.954519		0.955871
D07	RN 3577	15	Plate 11	D	7	0.959489	0.969932		0.971305	Plate 11	D	7	0.981635	0.968466		0.969837
D08	RN 3578	15	Plate 11	D	8	0.934867	0.945042		0.94638	Plate 11	D	8	0.951811	0.939042		0.940371
D09	RN 3579	15	Plate 11	D	9	0.980038	0.990704		0.992107	Plate 11	D	9	1.00799	0.994471		0.995879
D10	RN 3580	15	Plate 11	D	10	0.999506	1.01038		1.01181	Plate 11	D	10	1.03544	1.02154		1.02299
D11	RN 3581	15	Plate 11	D	11	0.986751	0.99749		0.998903	Plate 11	D	11	1.01051	0.996954		0.998366
D12	RN 3582	15	Plate 11	D	12	0.996051	1.00689		1.00832	Plate 11	D	12	1.02943	1.01562		1.01706
E01	RN 3583	15	Plate 11	E	1	1.04147	1.05281		1.0543	Plate 11	E	1	1.05393	1.03979		1.04127
E02	RN 3588	15	Plate 11	E	2	1.04338	1.05473		1.05623	Plate 11	E	2	1.03202	1.01817		1.01961
E03	RN 3591	15	Plate 11	E	3	1.0245	1.03565		1.03711	Plate 11	E	3	1.03101	1.01717		1.01861
E04	RN 3597	15	Plate 11	E	4	0.998325	1.00919		1.01062	Plate 11	E	4	1.01414	1.00053		1.00195
E05	RN 3600	15	Plate 11	E	5	1.03903	1.05034		1.05183	Plate 11	E	5	1.05951	1.04529		1.04677
E06	RN 3602	15	Plate 11	E	6	1.04285	1.0542		1.05569	Plate 11	E	6	1.05579	1.04163		1.0431
E07	RN 3606	15	Plate 11	E	7	0.977659	0.988299		0.989699	Plate 11	E	7	0.949616	0.936876		0.938203
E08	RN 3607	15	Plate 11	E	8	0.878496	0.888057		0.889314	Plate 11	E	8	0.895679	0.883663		0.884914
E09	RN 3608	15	Plate 11	E	9	0.842722	0.851894		0.8531	Plate 11	E	9	0.883323	0.871473		0.872707
E10	RN 3609	15	Plate 11	E	10	0.90625	0.916113		0.91741	Plate 11	E	10	0.917042	0.904739		0.90602
E11	RN 3616	15	Plate 11	E	11	0.838676	0.847804		0.849004	Plate 11	E	11	0.865821	0.854205		0.855415
E12	RN 3617	15	Plate 11	E	12	0.924442	0.934503		0.935826	Plate 11	E	12	0.948929	0.936198		0.937524
F01	RN 3621	15	Plate 11	F	1	0.851196	0.86046		0.861678	Plate 11	F	1	0.876331	0.864574		0.865799
F02	RN 3622 / DH551	15	Plate 11	F	2	0.853924	0.863218		0.86444	Plate 11	F	2	0.855826	0.844344		0.84554
F03	RN 3623	15	Plate 11	F	3	0.997901	1.00876		1.01019	Plate 11	F	3	0.997673	0.984289		0.985682
F04	RN 3624	15	Plate 11	F	4	0.999973	1.01086		1.01229	Plate 11	F	4	1.00276	0.989302		0.990703
F05	RN 3625	15	Plate 11	F	5	1.00535	1.0163		1.01773	Plate 11	F	5	1.03923	1.02529		1.02674
F06	RN 3626	15	Plate 11	F	6	1.03522	1.04648		1.04797	Plate 11	F	6	1.07104	1.05667		1.05816
F07	RN 3629	15	Plate 11	F	7	1.03096	1.04218		1.04366	Plate 11	F	7	1.0653	1.051		1.05249
F08	RN 3630 / WMC009	15	Plate 11	F	8	0.942043	0.952296		0.953644	Plate 11	F	8	0.966058	0.953098		0.954447
F09	RN 3631 / GU1762	15	Plate 11	F	9	0.972916	0.983505		0.984897	Plate 11	F	9	1.01611	1.00248		1.0039
F10	RN 3632	15	Plate 11	F	10	0.89485	0.904589		0.90587	Plate 11	F	10	0.923697	0.911305		0.912595
F11	RN 3635	15	Plate 11	F	11	0.972882	0.98347		0.984863	Plate 11	F	11	0.976386	0.963287		0.964651
F12	RN 3637	15	Plate 11	F	12	0.851243	0.860507		0.861726	Plate 11	F	12	0.912506	0.900264		0.901539
G01	RN 3639	15	Plate 11	G	1	1.01692	1.02799		1.02945	Plate 11	G	1	1.01847	1.00481		1.00623
G02	RN 3640	15	Plate 11	G	2	1.01576	1.02681		1.02827	Plate 11	G	2	1.0149	1.00128		1.0027
G03	RN 3644	15	Plate 11	G	3	1.02379	1.03493		1.0364	Plate 11	G	3	1.03671	1.0228		1.02425
G04	RN 3647	15	Plate 11	G	4	1.03683	1.04811		1.0496	Plate 11	G	4	1.07472	1.06031		1.06181
G05	RN 3650	15	Plate 11	G	5	1.0015	1.0124		1.01383	Plate 11	G	5	1.0451	1.03108		1.03254
G06	RN 3654	15	Plate 11	G	6	0.964574	0.975072		0.976453	Plate 11	G	6	0.996295	0.982929		0.984321
G07	RN 3660	15	Plate 11	G	7	0.889355	0.899034		0.900307	Plate 11	G	7	0.930235	0.917755		0.919055
G08	RN 3664	15	Plate 11	G	8	1.03046	1.04167		1.04315	Plate 11	G	8	1.07821	1.06374		1.06525
G09	RN 3671	15	Plate 11	G	9	0.998807	1.00968		1.01111	Plate 11	G	9	1.02388	1.01015		1.01158
G10	RN 3673	15	Plate 11	G	10	0.998282	1.00915		1.01058	Plate 11	G	10	1.0228	1.00908		1.01051
G11	RN 3676	15	Plate 11	G	11	1.02109	1.0322		1.03366	Plate 11	G	11	1.03343	1.01957		1.02101
G12	RN 3688	15	Plate 11	G	12	1.02435	1.0355		1.03697	Plate 11	G	12	1.05771	1.04353		1.045
H01	RN 3689	15	Plate 11	H	1	1.04354	1.05489		1.05639	Plate 11	H	1	1.07011	1.05575		1.05724
H02	RN 3693	15	Plate 11	H	2	0.997963	1.00882		1.01025	Plate 11	H	2	1.02929	1.01548		1.01692
H03	RN 3696	15	Plate 11	H	3	1.04099	1.05232		1.05381	Plate 11	H	3	1.06613	1.05183		1.05332
H04	RN 3701	15	Plate 11	H	4	0.994806	1.00563		1.00706	Plate 11	H	4	1.0351	1.02121		1.02266
H05	RN 3702	15	Plate 11	H	5	0.981996	0.992683		0.994089	Plate 11	H	5	1.03148	1.01764		1.01908
H06	RN 3703	15	Plate 11	H	6	0.954497	0.964885		0.966251	Plate 11	H	6	0.988524	0.975262		0.976643
H07	RN 3706	15	Plate 11	H	7	1.01246	1.02348		1.02493	Plate 11	H	7	1.05008	1.03599		1.03746
H08	RN 3707	15	Plate 11	H	8	0.958104	0.968531		0.969903	Plate 11	H	8	1.0338	1.01993		1.02138
H09	RN 3708	15	Plate 11	H	9	1.03615	1.04743		1.04892	Plate 11	H	9	1.07953	1.06505		1.06656
H10	RN 3709	15	Plate 11	H	10	1.01172	1.02274		1.02418	Plate 11	H	10	1.05062	1.03653		1.03799
H11	RN 3722	15	Plate 11	H	11	1.05042	1.06185	PA	1.06336	Plate 11	H	11	1.08627	1.07169	PA	1.07321
H12	RN 3733	15	Plate 11	H	12	0.979049	0.989704	0.989234	0.991106	Plate 11	H	12	1.01835	1.00469	1.0136	1.00611
A01	RN 3762	15	Plate 12	A	1	1.00981	1.04656		1.03422	Plate 12	A	1	1.06967	1.05748		1.04501
A02	RN 3763	15	Plate 12	A	2	1.05494	1.09332		1.08043	Plate 12	A	2	1.08485	1.07249		1.05984
A03	RN 3765	15	Plate 12	A	3	1.00162	1.03807		1.02583	Plate 12	A	3	1.09164	1.0792		1.06648
A04	RN 3766	15	Plate 12	A	4	1.01635	1.05333		1.04091	Plate 12	A	4	1.07921	1.06691		1.05433
A05	RN 3767	15	Plate 12	A	5	1.02008	1.0572		1.04473	Plate 12	A	5	1.09814	1.08562		1.07282
A06	RN 3768	15	Plate 12	A	6	0.976807	1.01235		1.00041	Plate 12	A	6	1.00066	0.989258		0.977593
A07	RN 3772	15	Plate 12	A	7	0.939566	0.973755		0.962273	Plate 12	A	7	1.02253	1.01088		0.998959
A08	RN 3774	15	Plate 12	A	8	0.904204	0.937107		0.926056	Plate 12	A	8	0.976425	0.965298		0.953915
A09	RN 3777	15	Plate 12	A	9	0.891254	0.923685		0.912793	Plate 12	A	9	0.949845	0.939021		0.927948
A10	RN 3778	15	Plate 12	A	10	0.9025	0.935341		0.924311	Plate 12	A	10	0.964288	0.953299		0.942058
A11	RN 3779	15	Plate 12	A	11	0.99656	1.03282		1.02064	Plate 12	A	11	1.07723	1.06495		1.05239
A12	RN 3780	15	Plate 12	A	12	0.983859	1.01966		1.00764	Plate 12	A	12	1.10018	1.08764		1.07482
B01	RN 3782	15	Plate 12	B	1	1.02947	1.06693		1.05435	Plate 12	B	1	1.08072	1.06841		1.05581
B02	RN 3783	15	Plate 12	B	2	0.993104	1.02924		1.0171	Plate 12	B	2	1.01206	1.00053		0.988727
B03	RN 3784	15	Plate 12	B	3	0.979378	1.01502		1.00305	Plate 12	B	3	1.05079	1.03882		1.02657
B04	RN 3785	15	Plate 12	B	4	0.907083	0.94009		0.929005	Plate 12	B	4	0.92701	0.916446		0.905639
B05	RN 3786	15	Plate 12	B	5	0.977662	1.01324		1.00129	Plate 12	B	5	1.03514	1.02335		1.01128
B06	RN 3787	15	Plate 12	B	6	0.89884	0.931548		0.920563	Plate 12	B	6	0.929933	0.919336		0.908495
B07	RN 3790	15	Plate 12	B	7	0.933468	0.967436		0.956028	Plate 12	B	7	0.998785	0.987403		0.97576
B08	RN 3791	15	Plate 12	B	8	1.00516	1.04173		1.02945	Plate 12	B	8	1.08043	1.06812		1.05553
B09	RN 3792	15	Plate 12	B	9	0.923232	0.956827		0.945544	Plate 12	B	9	0.875613	0.865635		0.855427
B10	RN 3796	15	Plate 12	B	10	0.898894	0.931603		0.920618	Plate 12	B	10	0.927265	0.916698		0.905889
B11	RN 3797	15	Plate 12	B	11	0.89934	0.932066		0.921075	Plate 12	B	11	0.916318	0.905876		0.895194
B12	RN 3798	15	Plate 12	B	12	1.00016	1.03656		1.02433	Plate 12	B	12	1.07528	1.06302		1.05049
C01	RN 3799	15	Plate 12	C	1	0.876223	0.908108		0.897399	Plate 12	C	1	0.905628	0.895308		0.88475
C02	RN 3800	15	Plate 12	C	2	0.982338	1.01808		1.00608	Plate 12	C	2	1.03405	1.02227		1.01021
C03	RN 3801	15	Plate 12	C	3	0.911577	0.944748		0.933608	Plate 12	C	3	0.915854	0.905417		0.894741
C04	RN 3802	15	Plate 12	C	4	0.833067	0.863381		0.8532	Plate 12	C	4	0.846861	0.837211		0.827338
C05	RN 3803	15	Plate 12	C	5	1.00995	1.0467		1.03436	Plate 12	C	5	1.06004	1.04796		1.03561
C06	RN 3810	15	Plate 12	C	6	0.941794	0.976065		0.964555	Plate 12	C	6	0.956192	0.945296		0.934149
C07	RN 3813	15	Plate 12	C	7	0.976266	1.01179		0.99986	Plate 12	C	7	1.02323	1.01157		0.999637
C08	RN 3814	15	Plate 12	C	8	1.02762	1.06501		1.05245	Plate 12	C	8	1.07764	1.06536		1.0528
C09	RN 3815	15	Plate 12	C	9	0.965079	1.0002		0.988403	Plate 12	C	9	0.980227	0.969057		0.95763
C10	RN 3817	15	Plate 12	C	10	0.866197	0.897717		0.887131	Plate 12	C	10	0.862662	0.852831		0.842775
C11	RN 3824	15	Plate 12	C	11	0.955711	0.990488		0.978808	Plate 12	C	11	1.01969	1.00807		0.996185
C12	RN 3825	15	Plate 12	C	12	0.968846	1.0041		0.992261	Plate 12	C	12	1.04629	1.03437		1.02217
D01	RN 3826	15	Plate 12	D	1	1.01665	1.05364		1.04121	Plate 12	D	1	1.10088	1.08834		1.0755
D02	RN 3827	15	Plate 12	D	2	0.917797	0.951194		0.939978	Plate 12	D	2	0.935349	0.92469		0.913786
D03	RN 3828	15	Plate 12	D	3	0.868096	0.899685		0.889076	Plate 12	D	3	0.908384	0.898032		0.887443
D04	RN 3829	15	Plate 12	D	4	0.870818	0.902506		0.891863	Plate 12	D	4	0.884382	0.874304		0.863994
D05	RN 3830	15	Plate 12	D	5	0.943994	0.978345		0.966808	Plate 12	D	5	0.984633	0.973413		0.961934
D06	RN 3831	15	Plate 12	D	6	0.931864	0.965773		0.954385	Plate 12	D	6	0.968242	0.957208		0.945921
D07	RN 3832	15	Plate 12	D	7	0.889433	0.921798		0.910928	Plate 12	D	7	0.888272	0.87815		0.867794
D08	RN 3833	15	Plate 12	D	8	0.835509	0.865912		0.855701	Plate 12	D	8	0.857367	0.847597		0.837602
D09	RN 3834	15	Plate 12	D	9	0.981524	1.01724		1.00524	Plate 12	D	9	1.02341	1.01174		0.999813
D10	RN 3835	15	Plate 12	D	10	0.85847	0.889708		0.879217	Plate 12	D	10	0.85363	0.843902		0.833951
D11	RN 3836	15	Plate 12	D	11	0.95221	0.98686		0.975223	Plate 12	D	11	0.984527	0.973308		0.961831
D12	RN 3838	15	Plate 12	D	12	1.0339	1.07153		1.05889	Plate 12	D	12	1.12953	1.11666		1.10349
E01	RN 3841	15	Plate 12	E	1	0.998274	1.0346		1.0224	Plate 12	E	1	1.03738	1.02556		1.01347
E02	RN 3842	15	Plate 12	E	2	0.847582	0.878424		0.868066	Plate 12	E	2	0.870574	0.860653		0.850504
E03	RN 3844	15	Plate 12	E	3	1.00573	1.04233		1.03003	Plate 12	E	3	1.01304	1.00149		0.989683
E04	RN 3845	15	Plate 12	E	4	0.983457	1.01924		1.00722	Plate 12	E	4	0.998307	0.986931		0.975293
E05	RN 3846	15	Plate 12	E	5	1.01042	1.04719		1.03484	Plate 12	E	5	1.03949	1.02765		1.01553
E06	RN 3847	15	Plate 12	E	6	1.01782	1.05485		1.04242	Plate 12	E	6	1.03075	1.019		1.00698
E07	RN 3848	15	Plate 12	E	7	0.999134	1.03549		1.02328	Plate 12	E	7	1.01475	1.00318		0.991354
E08	RN 3850	15	Plate 12	E	8	0.941275	0.975527		0.964023	Plate 12	E	8	0.97131	0.960241		0.948918
E09	RN 3851	15	Plate 12	E	9	0.882516	0.914629		0.903844	Plate 12	E	9	0.885765	0.875671		0.865345
E10	RN 3852	15	Plate 12	E	10	1.00435	1.0409		1.02862	Plate 12	E	10	1.02174	1.01009		0.998184
E11	RN 3853	15	Plate 12	E	11	0.92093	0.954441		0.943187	Plate 12	E	11	0.86616	0.85629		0.846192
E12	RN 3874	15	Plate 12	E	12	0.983431	1.01922		1.0072	Plate 12	E	12	1.05728	1.04523		1.03291
F01	RN 3875	15	Plate 12	F	1	0.987562	1.0235		1.01143	Plate 12	F	1	1.05969	1.04761		1.03526
F02	RN 3876	15	Plate 12	F	2	0.97682	1.01237		1.00043	Plate 12	F	2	1.0406	1.02874		1.01661
F03	RN 3877	15	Plate 12	F	3	1.00558	1.04217		1.02989	Plate 12	F	3	1.0567	1.04466		1.03234
F04	RN 3878	15	Plate 12	F	4	0.99435	1.03053		1.01838	Plate 12	F	4	1.03234	1.02057		1.00854
F05	RN 3880	15	Plate 12	F	5	0.964316	0.999406		0.987621	Plate 12	F	5	0.970558	0.959498		0.948184
F06	RN 3881	15	Plate 12	F	6	1.05467	1.09304		1.08015	Plate 12	F	6	1.1045	1.09191		1.07903
F07	RN 3882	15	Plate 12	F	7	0.989911	1.02593		1.01383	Plate 12	F	7	1.03883	1.02699		1.01488
F08	RN 3883	15	Plate 12	F	8	1.02295	1.06017		1.04767	Plate 12	F	8	1.08188	1.06955		1.05694
F09	RN 3884	15	Plate 12	F	9	1.00633	1.04295		1.03065	Plate 12	F	9	1.06269	1.05058		1.03819
F10	RN 3885	15	Plate 12	F	10	1.00794	1.04462		1.0323	Plate 12	F	10	1.05664	1.0446		1.03228
F11	RN 3886	15	Plate 12	F	11	0.954191	0.988913		0.977251	Plate 12	F	11	0.91006	0.899689		0.88908
F12	RN 3890	15	Plate 12	F	12	0.975046	1.01053		0.99861	Plate 12	F	12	1.03655	1.02474		1.01265
G01	RN 3891	15	Plate 12	G	1	1.00877	1.04548		1.03315	Plate 12	G	1	1.08133	1.06901		1.0564
G02	RN 3923	15	Plate 12	G	2	1.02081	1.05796		1.04548	Plate 12	G	2	1.06078	1.04869		1.03633
G03	RN 3924	15	Plate 12	G	3	0.94923	0.983771		0.97217	Plate 12	G	3	0.986877	0.975631		0.964126
G04	RN 3926	15	Plate 12	G	4	0.964342	0.999433		0.987648	Plate 12	G	4	1.00283	0.991403		0.979713
G05	RN 3928	15	Plate 12	G	5	0.977506	1.01308		1.00113	Plate 12	G	5	1.02994	1.0182		1.0062
G06	RN 3940	15	Plate 12	G	6	1.01993	1.05704		1.04458	Plate 12	G	6	1.08058	1.06827		1.05567
G07	RN 3943	15	Plate 12	G	7	0.895646	0.928237		0.917291	Plate 12	G	7	0.930456	0.919853		0.909006
G08	RN 3944	15	Plate 12	G	8	0.876086	0.907966		0.897259	Plate 12	G	8	0.900593	0.89033		0.879831
G09	RN 3963	15	Plate 12	G	9	0.963344	0.998399		0.986626	Plate 12	G	9	1.03417	1.02238		1.01033
G10	RN 3964	15	Plate 12	G	10	1.134	1.17526		1.1614	Plate 12	G	10	1.39227	1.3764		1.36017
G11	RN 3971	15	Plate 12	G	11	0.948365	0.982875		0.971285	Plate 12	G	11	0.984421	0.973203		0.961727
G12	RN 3980	15	Plate 12	G	12	0.968935	1.00419		0.992352	Plate 12	G	12	1.02433	1.01265		1.00071
H01	RN 3988	15	Plate 12	H	1	1.02014	1.05726		1.0448	Plate 12	H	1	1.07353	1.0613		1.04878
H02	RN 3991	15	Plate 12	H	2	1.00559	1.04218		1.02989	Plate 12	H	2	1.06796	1.05579		1.04334
H03	RN 3997	15	Plate 12	H	3	0.963911	0.998986		0.987206	Plate 12	H	3	1.04971	1.03775		1.02551
H04	RN 4005	15	Plate 12	H	4	0.998611	1.03495		1.02274	Plate 12	H	4	1.06978	1.05759		1.04512
H05	RN 4006	15	Plate 12	H	5	0.937679	0.9718		0.96034	Plate 12	H	5	0.992601	0.98129		0.969718
H06	RN 4008	15	Plate 12	H	6	0.981165	1.01687		1.00488	Plate 12	H	6	1.03868	1.02684		1.01473
H07	RN 4009	15	Plate 12	H	7	0.988086	1.02404		1.01197	Plate 12	H	7	1.05239	1.04039		1.02813
H08	RN 4012	15	Plate 12	H	8	0.991316	1.02739		1.01527	Plate 12	H	8	1.07963	1.06733		1.05474
H09	RN 4013	15	Plate 12	H	9	0.978028	1.01362		1.00166	Plate 12	H	9	1.03208	1.02032		1.00829
H10	RN 4015	15	Plate 12	H	10	0.998526	1.03486		1.02266	Plate 12	H	10	1.12275	1.10996		1.09687
H11	RN 4018	15	Plate 12	H	11	0.974917	1.01039	PA	0.998478	Plate 12	H	11	1.05311	1.04111	PA	1.02883
H12	RN 4019	15	Plate 12	H	12	0.971572	1.00693	0.964889	0.995052	Plate 12	H	12	1.03723	1.02541	1.01153	1.01332
A01	RN 4020	15	Plate 13	A	1	1.05633	1.07581		1.0784	Plate 13	A	1	1.10055	1.07588		1.07848
A02	RN 4021	15	Plate 13	A	2	1.01694	1.03569		1.03819	Plate 13	A	2	1.06934	1.04537		1.04789
A03	RN 4023	15	Plate 13	A	3	0.999316	1.01774		1.0202	Plate 13	A	3	1.05959	1.03584		1.03834
A04	RN 4024	15	Plate 13	A	4	0.953708	0.971295		0.973637	Plate 13	A	4	1.05023	1.02669		1.02917
A05	RN 4044	15	Plate 13	A	5	1.00285	1.02135		1.02381	Plate 13	A	5	1.04824	1.02474		1.02721
A06	RN 4048	15	Plate 13	A	6	0.965479	0.983283		0.985654	Plate 13	A	6	0.974845	0.952994		0.955292
A07	RN 4049	15	Plate 13	A	7	1.00223	1.02072		1.02318	Plate 13	A	7	1.02811	1.00506		1.00749
A08	RN 4050	15	Plate 13	A	8	1.00826	1.02685		1.02933	Plate 13	A	8	1.06372	1.03987		1.04238
A09	RN 4053	15	Plate 13	A	9	1.02197	1.04082		1.04333	Plate 13	A	9	1.07968	1.05548		1.05802
A10	RN 4054	15	Plate 13	A	10	0.970334	0.988228		0.99061	Plate 13	A	10	1.01235	0.989661		0.992047
A11	RN 4055	15	Plate 13	A	11	0.97396	0.991921		0.994312	Plate 13	A	11	1.03357	1.0104		1.01284
A12	RN 4056	15	Plate 13	A	12	1.00368	1.02218		1.02465	Plate 13	A	12	1.05516	1.03151		1.034
B01	RN 4057	15	Plate 13	B	1	0.996536	1.01491		1.01736	Plate 13	B	1	1.04688	1.02342		1.02588
B02	RN 4058	15	Plate 13	B	2	1.00447	1.023		1.02546	Plate 13	B	2	1.04687	1.02341		1.02587
B03	RN 4059	15	Plate 13	B	3	0.999798	1.01824		1.02069	Plate 13	B	3	1.03466	1.01147		1.01391
B04	RN 4060	15	Plate 13	B	4	0.948216	0.965702		0.96803	Plate 13	B	4	1.00452	0.982005		0.984372
B05	RN 4061	15	Plate 13	B	5	0.901942	0.918575		0.920789	Plate 13	B	5	0.973572	0.951749		0.954044
B06	RN 4064	15	Plate 13	B	6	0.937658	0.954949		0.957252	Plate 13	B	6	0.986937	0.964815		0.967141
B07	RN 4065	15	Plate 13	B	7	0.962954	0.980712		0.983076	Plate 13	B	7	1.00602	0.983468		0.985839
B08	RN 4066	15	Plate 13	B	8	0.995926	1.01429		1.01674	Plate 13	B	8	1.04329	1.01991		1.02236
B09	RN 4067	15	Plate 13	B	9	0.988704	1.00694		1.00936	Plate 13	B	9	1.03963	1.01632		1.01878
B10	RN 4068	15	Plate 13	B	10	0.947612	0.965087		0.967414	Plate 13	B	10	0.990483	0.968281		0.970616
B11	RN 4069	15	Plate 13	B	11	0.874176	0.890297		0.892443	Plate 13	B	11	0.911342	0.890914		0.893062
B12	RN 4070	15	Plate 13	B	12	1.02836	1.04732		1.04985	Plate 13	B	12	1.09666	1.07208		1.07466
C01	RN 4071	15	Plate 13	C	1	0.958163	0.975832		0.978185	Plate 13	C	1	0.991047	0.968833		0.971169
C02	RN 4072	15	Plate 13	C	2	1.00267	1.02116		1.02363	Plate 13	C	2	1.04867	1.02517		1.02764
C03	RN 4073	15	Plate 13	C	3	1.02317	1.04204		1.04455	Plate 13	C	3	1.05094	1.02739		1.02986
C04	RN 4074	15	Plate 13	C	4	0.97615	0.994151		0.996548	Plate 13	C	4	1.00783	0.98524		0.987616
C05	RN 4076	15	Plate 13	C	5	0.989945	1.0082		1.01063	Plate 13	C	5	1.02178	0.998875		1.00128
C06	RN 4077	15	Plate 13	C	6	0.984739	1.0029		1.00532	Plate 13	C	6	1.00843	0.985827		0.988204
C07	RN 4078	15	Plate 13	C	7	0.963528	0.981296		0.983662	Plate 13	C	7	0.998784	0.976396		0.97875
C08	RN 4079	15	Plate 13	C	8	0.980976	0.999066		1.00147	Plate 13	C	8	1.00921	0.98659		0.988968
C09	RN 4080	15	Plate 13	C	9	0.92789	0.945001		0.947279	Plate 13	C	9	0.953882	0.932501		0.934749
C10	RN 4081	15	Plate 13	C	10	0.9012	0.917819		0.920032	Plate 13	C	10	0.914051	0.893563		0.895717
C11	RN 4085	15	Plate 13	C	11	1.00272	1.02121		1.02368	Plate 13	C	11	1.03565	1.01243		1.01487
C12	RN 4086	15	Plate 13	C	12	0.987259	1.00546		1.00789	Plate 13	C	12	1.03118	1.00807		1.0105
D01	RN 4087	15	Plate 13	D	1	1.00995	1.02857		1.03105	Plate 13	D	1	1.06611	1.04221		1.04473
D02	RN 4088	15	Plate 13	D	2	0.981643	0.999745		1.00216	Plate 13	D	2	1.00826	0.98566		0.988036
D03	RN 4089	15	Plate 13	D	3	0.97747	0.995495		0.997896	Plate 13	D	3	0.992591	0.970342		0.972682
D04	RN 4090	15	Plate 13	D	4	0.935779	0.953036		0.955333	Plate 13	D	4	0.9766	0.95471		0.957011
D05	RN 4091	15	Plate 13	D	5	0.969477	0.987355		0.989735	Plate 13	D	5	1.00047	0.978046		0.980404
D06	RN 4092	15	Plate 13	D	6	0.951559	0.969107		0.971443	Plate 13	D	6	0.965849	0.9442		0.946476
D07	RN 4093	15	Plate 13	D	7	0.972975	0.990918		0.993307	Plate 13	D	7	0.99511	0.972805		0.97515
D08	RN 4094	15	Plate 13	D	8	0.996671	1.01505		1.0175	Plate 13	D	8	1.02915	1.00608		1.0085
D09	RN 4095	15	Plate 13	D	9	0.962777	0.980531		0.982895	Plate 13	D	9	1.00771	0.985127		0.987502
D10	RN 4096	15	Plate 13	D	10	0.963119	0.98088		0.983245	Plate 13	D	10	0.991061	0.968846		0.971182
D11	RN 4097	15	Plate 13	D	11	0.981146	0.999239		1.00165	Plate 13	D	11	1.00124	0.978799		0.981159
D12	RN 4098	15	Plate 13	D	12	1.02302	1.04189		1.0444	Plate 13	D	12	1.05691	1.03322		1.03571
E01	RN 4099	15	Plate 13	E	1	0.985665	1.00384		1.00626	Plate 13	E	1	1.03848	1.01521		1.01765
E02	RN 4101	15	Plate 13	E	2	0.983251	1.00138		1.0038	Plate 13	E	2	1.0107	0.988042		0.990424
E03	RN 4102	15	Plate 13	E	3	0.996612	1.01499		1.01744	Plate 13	E	3	1.02965	1.00658		1.009
E04	RN 4105	15	Plate 13	E	4	0.984375	1.00253		1.00494	Plate 13	E	4	1.02249	0.999575		1.00198
E05	RN 4106	15	Plate 13	E	5	0.954769	0.972376		0.97472	Plate 13	E	5	0.976062	0.954184		0.956484
E06	RN 4107	15	Plate 13	E	6	0.992221	1.01052		1.01295	Plate 13	E	6	1.03178	1.00865		1.01108
E07	RN 4108	15	Plate 13	E	7	0.999422	1.01785		1.02031	Plate 13	E	7	1.03053	1.00743		1.00986
E08	RN 4118	15	Plate 13	E	8	1.00682	1.02539		1.02786	Plate 13	E	8	1.02765	1.00462		1.00704
E09	RN 4119	15	Plate 13	E	9	1.01035	1.02898		1.03146	Plate 13	E	9	1.0381	1.01483		1.01728
E10	RN 4141	15	Plate 13	E	10	0.948643	0.966137		0.968466	Plate 13	E	10	0.967136	0.945458		0.947737
E11	RN 4142	15	Plate 13	E	11	0.834687	0.850079		0.852129	Plate 13	E	11	0.851266	0.832185		0.834191
E12	RN 4144	15	Plate 13	E	12	0.975175	0.993158		0.995553	Plate 13	E	12	1.01844	0.995609		0.998009
F01	RN 4145	15	Plate 13	F	1	0.935177	0.952422		0.954719	Plate 13	F	1	0.973945	0.952114		0.95441
F02	RN 4146	15	Plate 13	F	2	0.991489	1.00977		1.01221	Plate 13	F	2	1.0254	1.00241		1.00483
F03	RN 4164	15	Plate 13	F	3	1.05227	1.07167		1.07425	Plate 13	F	3	1.08229	1.05803		1.06058
F04	RN 4165	15	Plate 13	F	4	0.980366	0.998445		1.00085	Plate 13	F	4	1.01292	0.990212		0.992599
F05	RN 4166	15	Plate 13	F	5	0.994171	1.0125		1.01495	Plate 13	F	5	1.00465	0.982127		0.984495
F06	RN 4172	15	Plate 13	F	6	0.976824	0.994837		0.997236	Plate 13	F	6	0.998172	0.975798		0.978151
F07	RN 4173	15	Plate 13	F	7	0.984271	1.00242		1.00484	Plate 13	F	7	1.01582	0.993052		0.995447
F08	RN 4174	15	Plate 13	F	8	0.994667	1.01301		1.01545	Plate 13	F	8	1.04482	1.0214		1.02386
F09	RN 4175	15	Plate 13	F	9	0.956136	0.973768		0.976116	Plate 13	F	9	0.993729	0.971455		0.973797
F10	RN 4176	15	Plate 13	F	10	0.972283	0.990213		0.9926	Plate 13	F	10	1.02643	1.00342		1.00584
F11	RN 4177	15	Plate 13	F	11	0.948236	0.965722		0.968051	Plate 13	F	11	0.994676	0.97238		0.974725
F12	RN 4178	15	Plate 13	F	12	0.993572	1.01189		1.01433	Plate 13	F	12	1.04524	1.02181		1.02428
G01	RN 4180	15	Plate 13	G	1	1.00725	1.02582		1.0283	Plate 13	G	1	1.04963	1.0261		1.02858
G02	RN 4181	15	Plate 13	G	2	0.987426	1.00564		1.00806	Plate 13	G	2	1.03464	1.01145		1.01389
G03	RN 4182	15	Plate 13	G	3	0.98024	0.998316		1.00072	Plate 13	G	3	1.01466	0.991919		0.994311
G04	RN 4183	15	Plate 13	G	4	0.993622	1.01195		1.01439	Plate 13	G	4	1.02963	1.00655		1.00897
G05	RN 4184	15	Plate 13	G	5	1.00267	1.02116		1.02363	Plate 13	G	5	1.02538	1.0024		1.00482
G06	RN 4185	15	Plate 13	G	6	0.972424	0.990356		0.992744	Plate 13	G	6	1.00602	0.983475		0.985846
G07	RN 4186	15	Plate 13	G	7	1.02092	1.03975		1.04225	Plate 13	G	7	1.06799	1.04405		1.04657
G08	RN 4187	15	Plate 13	G	8	0.969049	0.986919		0.989299	Plate 13	G	8	1.00342	0.980931		0.983296
G09	RN 4188	15	Plate 13	G	9	0.967199	0.985035		0.98741	Plate 13	G	9	1.02618	1.00318		1.0056
G10	RN 4189	15	Plate 13	G	10	0.994054	1.01239		1.01483	Plate 13	G	10	1.05294	1.02934		1.03182
G11	RN 4190	15	Plate 13	G	11	0.969572	0.987452		0.989832	Plate 13	G	11	1.00915	0.98653		0.988908
G12	RN 4191	15	Plate 13	G	12	1.00064	1.01909		1.02155	Plate 13	G	12	1.05664	1.03296		1.03545
H01	RN 4193	15	Plate 13	H	1	1.03242	1.05146		1.054	Plate 13	H	1	1.0864	1.06205		1.06461
H02	RN 4192	15	Plate 13	H	2	1.00751	1.02609		1.02857	Plate 13	H	2	1.06068	1.0369		1.0394
H03	RN 4194	15	Plate 13	H	3	1.01328	1.03196		1.03445	Plate 13	H	3	1.06473	1.04087		1.04338
H04	RN 4200	15	Plate 13	H	4	0.993906	1.01223		1.01467	Plate 13	H	4	1.03718	1.01393		1.01638
H05	RN 4201 / Ma502	15	Plate 13	H	5	0.99915	1.01758		1.02003	Plate 13	H	5	1.02844	1.00538		1.00781
H06	RN 4202	15	Plate 13	H	6	0.990302	1.00856		1.011	Plate 13	H	6	1.02653	1.00352		1.00594
H07	RN 4203	15	Plate 13	H	7	0.978958	0.997011		0.999415	Plate 13	H	7	1.04534	1.02191		1.02438
H08	RN 4204	15	Plate 13	H	8	0.981874	0.999981		1.00239	Plate 13	H	8	1.04706	1.02359		1.02606
H09	RN 4205	15	Plate 13	H	9	0.979888	0.997958		1.00036	Plate 13	H	9	1.04215	1.01879		1.02125
H10	RN 4206	15	Plate 13	H	10	0.98422	1.00237		1.00479	Plate 13	H	10	1.06716	1.04324		1.04575
H11	RN 4207	15	Plate 13	H	11	0.993713	1.01204	PA	1.01448	Plate 13	H	11	1.05383	1.03021	PA	1.0327
H12	RN 4208	15	Plate 13	H	12	1.00459	1.02311	0.981893	1.02558	Plate 13	H	12	1.0862	1.06185	1.02293	1.06441
A01	RN 4209	15	Plate 14	A	1	1.01593	1.04062		1.06516	Plate 14	A	1	1.0589	1.04353		1.07843
A02	RN 4210	15	Plate 14	A	2	0.989125	1.01316		0.957259	Plate 14	A	2	1.04501	1.02984		0.911641
A03	RN 4211	15	Plate 14	A	3	0.980484	1.00431		0.929157	Plate 14	A	3	1.03491	1.01988		0.898882
A04	RN 4213	15	Plate 14	A	4	1.02253	1.04738		1.03255	Plate 14	A	4	1.07356	1.05798		0.951946
A05	RN 4221	15	Plate 14	A	5	0.963615	0.987032		1.06174	Plate 14	A	5	1.01849	1.00371		1.10074
A06	RN 4223 / MG009	15	Plate 14	A	6	0.980381	1.00421		0.970451	Plate 14	A	6	1.04737	1.03216		0.955998
A07	RN 4232	15	Plate 14	A	7	1.00239	1.02675		1.0507	Plate 14	A	7	1.10373	1.0877		1.0583
A08	RN 4233	15	Plate 14	A	8	1.02907	1.05408		0.981521	Plate 14	A	8	1.07707	1.06144		1.00898
A09	RN 4236	15	Plate 14	A	9	0.971087	0.994686		1.08652	Plate 14	A	9	1.00501	0.99042		1.13846
A10	RN 4237	15	Plate 14	A	10	0.996582	1.0208		1.01109	Plate 14	A	10	1.03776	1.02269		1.03037
A11	RN 4238	15	Plate 14	A	11	1.00019	1.0245		0.987108	Plate 14	A	11	1.03859	1.02351		0.993167
A12	RN 4239	15	Plate 14	A	12	1.03134	1.05641		0.971816	Plate 14	A	12	1.07781	1.06216		0.989523
B01	RN 4240	15	Plate 14	B	1	0.960248	0.983584		1.02731	Plate 14	B	1	1.02459	1.00971		1.03412
B02	RN 4241	15	Plate 14	B	2	0.983807	1.00772		0.973933	Plate 14	B	2	1.03314	1.01814		0.958859
B03	RN 4242	15	Plate 14	B	3	0.943557	0.966487		0.970949	Plate 14	B	3	0.981974	0.967717		0.959237
B04	RN 4243	15	Plate 14	B	4	1.00088	1.0252		0.96465	Plate 14	B	4	1.02244	1.00759		0.937723
B05	RN 4244	15	Plate 14	B	5	1.00316	1.02754		0.955547	Plate 14	B	5	1.03707	1.02201		0.983868
B06	RN 4245	15	Plate 14	B	6	1.00781	1.0323		0.94353	Plate 14	B	6	1.06175	1.04633		0.954261
B07	RN 4247	15	Plate 14	B	7	1.02475	1.04965		1.02468	Plate 14	B	7	0.932709	0.919167		1.02358
B08	RN 4248	15	Plate 14	B	8	0.976862	1.0006		0.993688	Plate 14	B	8	1.01399	0.999273		1.00979
B09	RN 4251	15	Plate 14	B	9	0.982076	1.00594		1.01638	Plate 14	B	9	1.00533	0.990731		1.04355
B10	RN 4252	15	Plate 14	B	10	1.02049	1.04529		1.00446	Plate 14	B	10	1.04992	1.03467		1.02869
B11	RN 4253	15	Plate 14	B	11	0.992283	1.0164		0.993011	Plate 14	B	11	0.989544	0.975177		0.999209
B12	RN 4254	15	Plate 14	B	12	1.02137	1.04619		0.92027	Plate 14	B	12	1.06613	1.05065		0.931628
C01	RN 4255	15	Plate 14	C	1	0.984311	1.00823		0.895046	Plate 14	C	1	1.03644	1.02139		0.88669
C02	RN 4256	15	Plate 14	C	2	0.938017	0.960812		0.897712	Plate 14	C	2	0.989781	0.975411		0.88638
C03	RN 4267	15	Plate 14	C	3	0.997834	1.02208		0.878015	Plate 14	C	3	1.01843	1.00365		0.876831
C04	RN 4268	15	Plate 14	C	4	1.06294	1.08877		0.915556	Plate 14	C	4	1.10306	1.08705		0.904986
C05	RN 4293	15	Plate 14	C	5	0.982062	1.00593		0.916384	Plate 14	C	5	1.03514	1.02012		0.906344
C06	RN 4294	15	Plate 14	C	6	1.0097	1.03424		0.926969	Plate 14	C	6	1.02779	1.01286		0.927011
C07	RN 4296	15	Plate 14	C	7	1.00336	1.02774		0.918927	Plate 14	C	7	1.11012	1.09401		0.926036
C08	RN 4297	15	Plate 14	C	8	1.02983	1.05486		0.921903	Plate 14	C	8	1.07177	1.05621		0.906924
C09	RN 4298	15	Plate 14	C	9	1.10289	1.12969		0.882981	Plate 14	C	9	1.11687	1.10065		0.86811
C10	RN 4318	15	Plate 14	C	10	1.00095	1.02528		0.893379	Plate 14	C	10	1.03164	1.01666		0.882046
C11	RN 4319	15	Plate 14	C	11	0.913591	0.935793		0.901922	Plate 14	C	11	0.869262	0.856641		0.899121
C12	RN 4320	15	Plate 14	C	12	1.02317	1.04804		0.958622	Plate 14	C	12	1.08849	1.07268		0.938418
D01	RN 4321	15	Plate 14	D	1	0.954712	0.977913		0.962284	Plate 14	D	1	0.988541	0.974189		0.946706
D02	RN 4322	15	Plate 14	D	2	0.920349	0.942715		0.952419	Plate 14	D	2	0.967327	0.953283		0.953756
D03	RN 4324	15	Plate 14	D	3	0.961117	0.984474		0.873603	Plate 14	D	3	0.988162	0.973815		0.863154
D04	RN 4333	15	Plate 14	D	4	1.01381	1.03845		0.857814	Plate 14	D	4	1.03326	1.01826		0.834513
D05	RN 4334	15	Plate 14	D	5	1.01038	1.03494		0.858477	Plate 14	D	5	1.04046	1.02535		0.842605
D06	RN 4335	15	Plate 14	D	6	1.01931	1.04408		0.887251	Plate 14	D	6	1.04414	1.02898		0.879113
D07	RN 4354	15	Plate 14	D	7	1.02576	1.05069		0.877559	Plate 14	D	7	1.01768	1.00291		0.84675
D08	RN 4357	15	Plate 14	D	8	0.996997	1.02123		0.981822	Plate 14	D	8	1.02909	1.01415		0.984736
D09	RN 4373	15	Plate 14	D	9	1.05383	1.07944		0.897166	Plate 14	D	9	1.08361	1.06788		0.912278
D10	RN 4375	15	Plate 14	D	10	0.970776	0.994367		0.907152	Plate 14	D	10	0.976783	0.962601		0.93215
D11	RN 4377	15	Plate 14	D	11	0.902711	0.924648		0.829019	Plate 14	D	11	0.933114	0.919566		0.874937
D12	RN 4379	15	Plate 14	D	12	0.962829	0.986227		0.987685	Plate 14	D	12	1.01563	1.00089		0.971205
E01	RN 4381	15	Plate 14	E	1	1.02041	1.04521		0.992068	Plate 14	E	1	1.06722	1.05172		0.968037
E02	RN 4382	15	Plate 14	E	2	0.995096	1.01928		1.15412	Plate 14	E	2	1.02877	1.01383		1.12766
E03	RN 4385	15	Plate 14	E	3	0.957488	0.980756		1.17204	Plate 14	E	3	0.987772	0.973431		1.15093
E04	RN 4387	15	Plate 14	E	4	1.00396	1.02835		1.03109	Plate 14	E	4	1.01971	1.0049		0.974647
E05	RN 4392	15	Plate 14	E	5	0.827756	0.847872		0.992534	Plate 14	E	5	0.841234	0.82902		0.936419
E06	RN 4401	15	Plate 14	E	6	0.906801	0.928838		1.01822	Plate 14	E	6	0.957034	0.943139		0.968504
E07	RN 4402	15	Plate 14	E	7	0.916363	0.938632		0.985987	Plate 14	E	7	0.993424	0.979001		0.966243
E08	RN 4403	15	Plate 14	E	8	0.926942	0.949468		1.01965	Plate 14	E	8	0.953353	0.939511		1.02973
E09	RN 4404	15	Plate 14	E	9	0.946078	0.969069		1.02386	Plate 14	E	9	0.946243	0.932505		1.01309
E10	RN 4408	15	Plate 14	E	10	0.880102	0.90149		1.05711	Plate 14	E	10	0.896739	0.883719		1.05733
E11	RN 4409	15	Plate 14	E	11	1.00989	1.03443		1.03723	Plate 14	E	11	1.02495	1.01006		1.02611
E12	RN 4410	15	Plate 14	E	12	1.01349	1.03812		0.904218	Plate 14	E	12	1.10688	1.09081		0.869897
F01	RN 4413	15	Plate 14	F	1	0.960004	0.983334		0.889771	Plate 14	F	1	1.00247	0.987919		0.847695
F02	RN 4414	15	Plate 14	F	2	0.984806	1.00874		0.890967	Plate 14	F	2	1.04068	1.02557		0.878265
F03	RN 4415	15	Plate 14	F	3	1.00181	1.02616		0.86427	Plate 14	F	3	1.02391	1.00905		0.836201
F04	RN 4416	15	Plate 14	F	4	0.97008	0.993654		1.0635	Plate 14	F	4	0.997061	0.982585		1.00628
F05	RN 4418	15	Plate 14	F	5	0.887769	0.909343		1.03925	Plate 14	F	5	0.908548	0.895357		1.00022
F06	RN 4419	15	Plate 14	F	6	0.907217	0.929264		1.06353	Plate 14	F	6	0.925173	0.911741		1.04204
F07	RN 4420	15	Plate 14	F	7	0.926151	0.948658		1.14218	Plate 14	F	7	0.928652	0.915169		1.09712
F08	RN 4428	15	Plate 14	F	8	0.844592	0.865117		1.04584	Plate 14	F	8	0.883325	0.8705		1.04917
F09	RN 4432	15	Plate 14	F	9	0.820081	0.84001		1.0357	Plate 14	F	9	0.855077	0.842662		1.04252
F10	RN 4433	15	Plate 14	F	10	0.948542	0.971593		1.11469	Plate 14	F	10	0.977534	0.963341		1.09907
F11	RN 4434	15	Plate 14	F	11	0.940189	0.963037		1.13194	Plate 14	F	11	0.957385	0.943485		1.14516
F12	RN 4435	15	Plate 14	F	12	0.970464	0.994048		0.893928	Plate 14	F	12	1.03184	1.01685		0.891663
G01	RN 4436	15	Plate 14	G	1	0.971869	0.995487		0.884669	Plate 14	G	1	1.0098	0.995138		0.862666
G02	RN 4437	15	Plate 14	G	2	0.954135	0.977322		0.987647	Plate 14	G	2	1.01067	0.995998		0.953387
G03	RN 4438	15	Plate 14	G	3	0.92378	0.946229		0.938529	Plate 14	G	3	0.960537	0.946591		0.892538
G04	RN 4439	15	Plate 14	G	4	0.997748	1.02199		0.897832	Plate 14	G	4	1.04519	1.03001		0.866681
G05	RN 4440	15	Plate 14	G	5	0.916024	0.938285		0.888456	Plate 14	G	5	0.959091	0.945166		0.856411
G06	RN 4441	15	Plate 14	G	6	0.8242	0.844229		0.912787	Plate 14	G	6	0.856232	0.843801		0.936755
G07	RN 4442	15	Plate 14	G	7	0.830431	0.850612		1.04438	Plate 14	G	7	1.05591	1.04058		0.997911
G08	RN 4446	15	Plate 14	G	8	1.00364	1.02802		1.00057	Plate 14	G	8	1.01242	0.997723		0.994422
G09	RN 4447	15	Plate 14	G	9	1.04737	1.07282		0.954623	Plate 14	G	9	1.08357	1.06784		0.96592
G10	RN 4448	15	Plate 14	G	10	1.0257	1.05063		1.01367	Plate 14	G	10	1.05343	1.03814		1.01452
G11	RN 4450	15	Plate 14	G	11	1.02958	1.0546		1.03009	Plate 14	G	11	1.05416	1.03886		1.02575
G12	RN 4451	15	Plate 14	G	12	1.00164	1.02598		0.936131	Plate 14	G	12	1.03578	1.02074		0.942098
H01	RN 4452	15	Plate 14	H	1	1.00609	1.03054		0.965371	Plate 14	H	1	1.05627	1.04094		0.960693
H02	RN 4457	15	Plate 14	H	2	0.966549	0.990038		1.01345	Plate 14	H	2	1.02682	1.01191		1.0019
H03	RN 4458	15	Plate 14	H	3	1.01364	1.03827		0.954915	Plate 14	H	3	1.08126	1.06556		0.925547
H04	RN 4459	15	Plate 14	H	4	0.962029	0.985408		0.892238	Plate 14	H	4	0.997382	0.982901		0.871191
H05	RN 4463	15	Plate 14	H	5	0.966122	0.9896		0.943939	Plate 14	H	5	1.02232	1.00747		0.96296
H06	RN 4464	15	Plate 14	H	6	1.00188	1.02623		0.926507	Plate 14	H	6	1.05812	1.04276		0.935667
H07	RN 4470	15	Plate 14	H	7	1.01292	1.03753		1.05032	Plate 14	H	7	1.0405	1.02539		1.06015
H08	RN 4471	15	Plate 14	H	8	1.03889	1.06414		1.03785	Plate 14	H	8	1.06429	1.04884		1.06652
H09	RN 4475	15	Plate 14	H	9	0.99834	1.0226		1.02092	Plate 14	H	9	1.04162	1.0265		1.04381
H10	RN 4481	15	Plate 14	H	10	0.994993	1.01917		1.07511	Plate 14	H	10	1.02878	1.01385		1.08706
H11	RN 4486	15	Plate 14	H	11	0.995595	1.01979	PA	1.07433	Plate 14	H	11	1.05074	1.03548	PA	1.07027
H12	RN 4492	15	Plate 14	H	12	0.931866	0.954512	0.976275	1.0884	Plate 14	H	12	1.00107	0.986541	1.01473	1.09161
A01	RN 4503	15	Plate 15	A	1	1.08547	1.15563		1.09749	Plate 15	A	1	1.06998	1.11447		1.05839
A02	RN 4516	15	Plate 15	A	2	1.00451	1.06944		1.01563	Plate 15	A	2	0.973978	1.01448		0.963432
A03	RN 4517	15	Plate 15	A	3	1.00868	1.07388		1.01985	Plate 15	A	3	0.921055	0.959353		0.911082
A04	RN 4518	15	Plate 15	A	4	1.03208	1.09878		1.0435	Plate 15	A	4	1.06254	1.10672		1.05104
A05	RN 4519	15	Plate 15	A	5	1.04159	1.10892		1.05312	Plate 15	A	5	1.04836	1.09195		1.03701
A06	RN 4527	15	Plate 15	A	6	1.03759	1.10466		1.04907	Plate 15	A	6	1.0449	1.08835		1.03359
A07	RN 4538	15	Plate 15	A	7	0.927326	0.987263		0.937589	Plate 15	A	7	0.999553	1.04111		0.98873
A08	RN 4542	15	Plate 15	A	8	0.862993	0.918772		0.872544	Plate 15	A	8	0.885764	0.922594		0.876173
A09	RN 4547	15	Plate 15	A	9	1.02943	1.09597		1.04082	Plate 15	A	9	1.03619	1.07927		1.02497
A10	RN 4548	15	Plate 15	A	10	0.902287	0.960606		0.912273	Plate 15	A	10	0.93414	0.972982		0.924026
A11	RN 4549	15	Plate 15	A	11	0.994555	1.05884		1.00556	Plate 15	A	11	1.04143	1.08473		1.03016
A12	RN 4556	15	Plate 15	A	12	1.00258	1.06739		1.01368	Plate 15	A	12	1.03628	1.07937		1.02506
B01	RN 4557	15	Plate 15	B	1	0.959082	1.02107		0.969696	Plate 15	B	1	0.954037	0.993706		0.943707
B02	RN 4558	15	Plate 15	B	2	0.818514	0.871418		0.827573	Plate 15	B	2	0.844759	0.879884		0.835612
B03	LN 1130 / BB067	15	Plate 15	B	3	0.829805	0.883439		0.838989	Plate 15	B	3	0.859189	0.894914		0.849886
B04	LN 1121	15	Plate 15	B	4	0.861841	0.917546		0.871379	Plate 15	B	4	0.867518	0.90359		0.858125
B05	LN 1122	15	Plate 15	B	5	0.823697	0.876936		0.832813	Plate 15	B	5	0.838878	0.873759		0.829795
B06	LN 1145	15	Plate 15	B	6	0.854221	0.909433		0.863675	Plate 15	B	6	0.862341	0.898197		0.853004
B07	LN 1146	15	Plate 15	B	7	0.869953	0.926182		0.879581	Plate 15	B	7	0.879912	0.916499		0.870385
B08	LN 1171	15	Plate 15	B	8	0.863088	0.918873		0.87264	Plate 15	B	8	0.871589	0.90783		0.862152
B09	LN 1172	15	Plate 15	B	9	0.842667	0.897133		0.851993	Plate 15	B	9	0.868896	0.905025		0.859488
B10	LN 1173	15	Plate 15	B	10	1.02439	1.0906		1.03573	Plate 15	B	10	1.05882	1.10285		1.04736
B11	LN 1177	15	Plate 15	B	11	0.880586	0.937502		0.890332	Plate 15	B	11	0.923438	0.961835		0.91344
B12	LN 1175	15	Plate 15	B	12	0.913866	0.972934		0.92398	Plate 15	B	12	0.971484	1.01188		0.960965
C01	LN 1176	15	Plate 15	C	1	0.970311	1.03303		0.98105	Plate 15	C	1	1.0046	1.04637		0.99372
C02	LN 1207	15	Plate 15	C	2	0.904946	0.963437		0.914961	Plate 15	C	2	0.921005	0.959301		0.911033
C03	LN 1208	15	Plate 15	C	3	0.938901	0.999587		0.949292	Plate 15	C	3	0.939351	0.978409		0.92918
C04	LN 1252	15	Plate 15	C	4	1.01298	1.07846		1.02419	Plate 15	C	4	1.015	1.0572		1.00401
C05	LN 1253	15	Plate 15	C	5	1.04563	1.11321		1.0572	Plate 15	C	5	1.05529	1.09917		1.04386
C06	LN 1255	15	Plate 15	C	6	0.923976	0.983697		0.934202	Plate 15	C	6	0.925862	0.96436		0.915837
C07	LN 1256	15	Plate 15	C	7	0.900779	0.959001		0.910748	Plate 15	C	7	0.913831	0.951828		0.903937
C08	LN 1257	15	Plate 15	C	8	0.864675	0.920563		0.874244	Plate 15	C	8	0.88998	0.926986		0.880344
C09	LN 1258	15	Plate 15	C	9	0.913451	0.972492		0.92356	Plate 15	C	9	0.95333	0.99297		0.943008
C10	LN 1261	15	Plate 15	C	10	0.943971	1.00498		0.954418	Plate 15	C	10	0.966519	1.00671		0.956054
C11	LN 1260	15	Plate 15	C	11	0.867238	0.923292		0.876836	Plate 15	C	11	0.898107	0.93545		0.888383
C12	LN 1259	15	Plate 15	C	12	0.916816	0.976074		0.926963	Plate 15	C	12	0.970416	1.01077		0.959909
D01	LN 1276	15	Plate 15	D	1	0.850485	0.905456		0.859897	Plate 15	D	1	0.87328	0.909591		0.863825
D02	LN 1277	15	Plate 15	D	2	0.92339	0.983073		0.933609	Plate 15	D	2	0.944847	0.984134		0.934617
D03	LN 1278	15	Plate 15	D	3	0.833995	0.8879		0.843225	Plate 15	D	3	0.860754	0.896544		0.851434
D04	LN 1279	15	Plate 15	D	4	0.908984	0.967736		0.919044	Plate 15	D	4	0.948435	0.987871		0.938166
D05	LN 1280	15	Plate 15	D	5	0.85619	0.91153		0.865666	Plate 15	D	5	0.86131	0.897123		0.851984
D06	LN 1281	15	Plate 15	D	6	0.972252	1.03509		0.983012	Plate 15	D	6	0.980248	1.02101		0.969634
D07	LN 1282	15	Plate 15	D	7	0.861795	0.917497		0.871333	Plate 15	D	7	0.891368	0.928431		0.881717
D08	LN 1290	15	Plate 15	D	8	0.820447	0.873476		0.829527	Plate 15	D	8	0.844259	0.879363		0.835118
D09	LN 1286	15	Plate 15	D	9	0.983971	1.04757		0.994861	Plate 15	D	9	1.02532	1.06795		1.01422
D10	LN 1288	15	Plate 15	D	10	0.996192	1.06058		1.00722	Plate 15	D	10	1.03502	1.07806		1.02381
D11	LN 1289	15	Plate 15	D	11	0.987311	1.05113		0.998238	Plate 15	D	11	1.03718	1.0803		1.02595
D12	LN 1302	15	Plate 15	D	12	0.957473	1.01936		0.968069	Plate 15	D	12	0.925127	0.963594		0.91511
E01	LN 1300	15	Plate 15	E	1	0.840803	0.895148		0.850108	Plate 15	E	1	0.858407	0.8941		0.849113
E02	LN 1301	15	Plate 15	E	2	0.814669	0.867325		0.823685	Plate 15	E	2	0.826496	0.860862		0.817547
E03	LN 1303	15	Plate 15	E	3	0.992909	1.05709		1.0039	Plate 15	E	3	1.01443	1.05661		1.00345
E04	LN 1304	15	Plate 15	E	4	0.990777	1.05482		1.00174	Plate 15	E	4	1.01308	1.0552		1.00211
E05	LN 1305	15	Plate 15	E	5	0.973824	1.03677		0.984601	Plate 15	E	5	0.993725	1.03504		0.982965
E06	LN 1306	15	Plate 15	E	6	0.985935	1.04966		0.996846	Plate 15	E	6	1.02463	1.06723		1.01353
E07	LN 1307	15	Plate 15	E	7	0.98495	1.04861		0.995851	Plate 15	E	7	1.01124	1.05329		1.00029
E08	LN 1308	15	Plate 15	E	8	0.998206	1.06272		1.00925	Plate 15	E	8	1.02566	1.06831		1.01455
E09	LN 1309	15	Plate 15	E	9	0.9902	1.0542		1.00116	Plate 15	E	9	1.02049	1.06292		1.00944
E10	LN 1332	15	Plate 15	E	10	0.962946	1.02519		0.973603	Plate 15	E	10	0.985906	1.0269		0.975231
E11	LN 1323	15	Plate 15	E	11	0.944305	1.00534		0.954756	Plate 15	E	11	0.979362	1.02008		0.968758
E12	LN 1324	15	Plate 15	E	12	0.961192	1.02332		0.97183	Plate 15	E	12	1.02154	1.06402		1.01048
F01	LN 1325	15	Plate 15	F	1	0.977355	1.04053		0.988171	Plate 15	F	1	0.992638	1.03391		0.98189
F02	LN 1326	15	Plate 15	F	2	0.905662	0.964199		0.915685	Plate 15	F	2	0.929058	0.967688		0.918999
F03	LN 1327	15	Plate 15	F	3	0.940322	1.0011		0.950729	Plate 15	F	3	0.980153	1.02091		0.96954
F04	LN 1328	15	Plate 15	F	4	0.938571	0.999235		0.948958	Plate 15	F	4	0.939897	0.978978		0.92972
F05	LN 1329	15	Plate 15	F	5	0.929929	0.990035		0.940221	Plate 15	F	5	0.950808	0.990343		0.940513
F06	LN 1330	15	Plate 15	F	6	0.846156	0.900847		0.85552	Plate 15	F	6	0.862872	0.89875		0.853529
F07	LN 1331	15	Plate 15	F	7	0.865434	0.921371		0.875012	Plate 15	F	7	0.877056	0.913524		0.86756
F08	LN 1337	15	Plate 15	F	8	0.888841	0.946291		0.898678	Plate 15	F	8	0.905258	0.942899		0.895456
F09	LN 1338	15	Plate 15	F	9	0.83409	0.888001		0.843321	Plate 15	F	9	0.853044	0.888514		0.843808
F10	LN 1339	15	Plate 15	F	10	0.925859	0.985702		0.936106	Plate 15	F	10	0.955522	0.995253		0.945176
F11	LN 1340	15	Plate 15	F	11	0.983098	1.04664		0.993978	Plate 15	F	11	1.0392	1.08241		1.02795
F12	LN 1341	15	Plate 15	F	12	0.897347	0.955347		0.907278	Plate 15	F	12	0.938161	0.97717		0.928003
G01	LN 1342	15	Plate 15	G	1	0.933835	0.994193		0.94417	Plate 15	G	1	0.963339	1.00339		0.952908
G02	LN 1343	15	Plate 15	G	2	0.995142	1.05946		1.00616	Plate 15	G	2	1.02196	1.06445		1.01089
G03	LN 1344	15	Plate 15	G	3	0.985693	1.0494		0.996602	Plate 15	G	3	1.00887	1.05082		0.997951
G04	LN 1254	15	Plate 15	G	4	1.00811	1.07327		1.01926	Plate 15	G	4	1.01289	1.055		1.00192
G05	LN 1383	15	Plate 15	G	5	0.917213	0.976497		0.927364	Plate 15	G	5	0.934002	0.972838		0.923889
G06	LN 1382	15	Plate 15	G	6	0.898691	0.956778		0.908637	Plate 15	G	6	0.91225	0.950182		0.902373
G07	LN 1381	15	Plate 15	G	7	0.997716	1.0622		1.00876	Plate 15	G	7	1.02195	1.06444		1.01088
G08	LN 1380	15	Plate 15	G	8	0.981003	1.04441		0.99186	Plate 15	G	8	0.987917	1.02899		0.97722
G09	LN 1464	15	Plate 15	G	9	0.83374	0.887629		0.842967	Plate 15	G	9	0.855784	0.891368		0.846518
G10	LN 1465	15	Plate 15	G	10	0.899176	0.957294		0.909127	Plate 15	G	10	0.927294	0.965851		0.917254
G11	LN 1461	15	Plate 15	G	11	0.858913	0.914429		0.868419	Plate 15	G	11	0.882559	0.919256		0.873003
G12	LN 1463	15	Plate 15	G	12	0.99239	1.05653		1.00337	Plate 15	G	12	1.04783	1.0914		1.03649
H01	LN 1462	15	Plate 15	H	1	0.944208	1.00524		0.954658	Plate 15	H	1	0.949751	0.989242		0.939468
H02	LN 1466	15	Plate 15	H	2	1.05148	1.11944		1.06311	Plate 15	H	2	1.03966	1.08289		1.02841
H03	LN 1467	15	Plate 15	H	3		0			Plate 15	H	3		0
H04	LN 1468	15	Plate 15	H	4	1.01455	1.08013		1.02578	Plate 15	H	4	1.02449	1.06709		1.0134
H05	LN 1469	15	Plate 15	H	5	1.0142	1.07975		1.02542	Plate 15	H	5	1.02274	1.06526		1.01166
H06	LN 1470	15	Plate 15	H	6	1.01182	1.07722		1.02302	Plate 15	H	6	1.04644	1.08995		1.03511
H07	LN 1480	15	Plate 15	H	7	1.04081	1.10808		1.05233	Plate 15	H	7	1.07249	1.11709		1.06088
H08	LN 1481	15	Plate 15	H	8	0.980261	1.04362		0.99111	Plate 15	H	8	0.987377	1.02843		0.976686
H09	LN 1482	15	Plate 15	H	9	0.935493	0.995958		0.945846	Plate 15	H	9	0.937378	0.976354		0.927229
H10	LN 1483	15	Plate 15	H	10	1.02268	1.08878		1.034	Plate 15	H	10	1.04733	1.09087		1.03599
H11	AL 022	15	Plate 15	H	11	0.927526	0.987476	PA	0.937791	Plate 15	H	11	0.95117	0.99072	PA	0.940871
H12	RN 3273 / AL 084	15	Plate 15	H	12	0.987488	1.05131	0.939289	0.998417	Plate 15	H	12	1.01799	1.06032	0.96008	1.00697
A01	AL 022	15	Plate 16	A	1	0.989177	1.01548		1.02252	Plate 16	A	1	1.06979	1.02889		1.03601
A02	AL 080	15	Plate 16	A	2	1.00907	1.03591		1.04308	Plate 16	A	2	1.09096	1.04925		1.05652
A03	RN 3273	15	Plate 16	A	3	0.973533	0.999424		1.00634	Plate 16	A	3	1.06012	1.01959		1.02665
A04	RN 3294	15	Plate 16	A	4	1.01072	1.0376		1.04479	Plate 16	A	4	1.12211	1.07921		1.08668
A05	RN 3299	15	Plate 16	A	5	0.991293	1.01766		1.0247	Plate 16	A	5	1.14395	1.10022		1.10783
A06	RN 3295	15	Plate 16	A	6	0.985568	1.01178		1.01878	Plate 16	A	6	1.10051	1.05843		1.06576
A07	RN 3310	15	Plate 16	A	7	0.947635	0.972837		0.979573	Plate 16	A	7	1.05082	1.01065		1.01764
A08	RN 3500	15	Plate 16	A	8	0.990448	1.01679		1.02383	Plate 16	A	8	1.11998	1.07716		1.08461
A09	RN 3502	15	Plate 16	A	9	0.95005	0.975317		0.982069	Plate 16	A	9	1.05277	1.01252		1.01953
A10	RN 3677	15	Plate 16	A	10	0.982086	1.0082		1.01519	Plate 16	A	10	1.0652	1.02448		1.03157
A11	RN 3680	15	Plate 16	A	11	1.00855	1.03537		1.04254	Plate 16	A	11	1.06775	1.02692		1.03403
A12	RN 3669	15	Plate 16	A	12	0.986831	1.01308		1.02009	Plate 16	A	12	1.08642	1.04488		1.05212
B01	RN 3685	15	Plate 16	B	1	1.01585	1.04287		1.05009	Plate 16	B	1	1.09567	1.05378		1.06108
B02	RN 3670	15	Plate 16	B	2	0.972346	0.998206		1.00512	Plate 16	B	2	1.03147	0.992038		0.998907
B03	RN 3679	15	Plate 16	B	3	0.990246	1.01658		1.02362	Plate 16	B	3	1.0657	1.02495		1.03205
B04	AL 147	15	Plate 16	B	4	0.978243	1.00426		1.01121	Plate 16	B	4	1.0858	1.04429		1.05152
B05	RN 3674	15	Plate 16	B	5	0.975463	1.00141		1.00834	Plate 16	B	5	1.05845	1.01798		1.02503
B06	RN 3686	15	Plate 16	B	6	0.980455	1.00653		1.0135	Plate 16	B	6	1.05905	1.01856		1.02561
B07	RN 3675	15	Plate 16	B	7	0.984026	1.0102		1.01719	Plate 16	B	7	1.06118	1.02061		1.02768
B08	AL 160	15	Plate 16	B	8	1.00391	1.03061		1.03775	Plate 16	B	8	1.08843	1.04682		1.05406
B09	RN 3687	15	Plate 16	B	9	0.990818	1.01717		1.02421	Plate 16	B	9	1.06561	1.02487		1.03197
B10	AL 166	15	Plate 16	B	10	1.00534	1.03208		1.03922	Plate 16	B	10	1.06905	1.02818		1.0353
B11	AL 167	15	Plate 16	B	11	1.01906	1.04616		1.0534	Plate 16	B	11	1.06143	1.02085		1.02791
B12	AL 173	15	Plate 16	B	12	0.9836	1.00976		1.01675	Plate 16	B	12	1.04735	1.00731		1.01428
C01	RN 3690	15	Plate 16	C	1	0.934489	0.959342		0.965984	Plate 16	C	1	0.981902	0.944361		0.950899
C02	RN 3691	15	Plate 16	C	2	0.884615	0.908141		0.914429	Plate 16	C	2	0.937646	0.901797		0.90804
C03	RN 3692	15	Plate 16	C	3	0.958155	0.983637		0.990448	Plate 16	C	3	1.00219	0.963868		0.970542
C04	AL 180	15	Plate 16	C	4	1.00766	1.03446		1.04162	Plate 16	C	4	1.05315	1.01288		1.01989
C05	AL 181	15	Plate 16	C	5	0.998865	1.02543		1.03253	Plate 16	C	5	1.07855	1.03732		1.0445
C06	RN 3718	15	Plate 16	C	6	0.978467	1.00449		1.01144	Plate 16	C	6	1.04713	1.0071		1.01407
C07	RN 3720	15	Plate 16	C	7	0.989527	1.01584		1.02288	Plate 16	C	7	1.06153	1.02095		1.02801
C08	RN 3723	15	Plate 16	C	8	0.984293	1.01047		1.01747	Plate 16	C	8	1.01902	0.980055		0.98684
C09	AL 212	15	Plate 16	C	9	0.954992	0.98039		0.987178	Plate 16	C	9	1.00081	0.962544		0.969208
C10	AL 220	15	Plate 16	C	10	0.942184	0.967241		0.973938	Plate 16	C	10	0.968629	0.931595		0.938045
C11	AL 221	15	Plate 16	C	11	0.822686	0.844565		0.850413	Plate 16	C	11	0.869778	0.836523		0.842315
C12	AL 222	15	Plate 16	C	12	0.852665	0.875342		0.881402	Plate 16	C	12	0.891886	0.857786		0.863725
D01	AL 227	15	Plate 16	D	1	0.834075	0.856257		0.862186	Plate 16	D	1	0.879812	0.846174		0.852032
D02	AL 230	15	Plate 16	D	2	0.816979	0.838707		0.844513	Plate 16	D	2	0.842743	0.810522		0.816134
D03	AL 233	15	Plate 16	D	3	0.810121	0.831666		0.837424	Plate 16	D	3	0.866374	0.83325		0.839019
D04	AL 234a	15	Plate 16	D	4	0.923354	0.947911		0.954474	Plate 16	D	4	0.988925	0.951115		0.9577
D05	AL 239	15	Plate 16	D	5	0.99368	1.02011		1.02717	Plate 16	D	5	1.05177	1.01156		1.01856
D06	RN 3990	15	Plate 16	D	6	0.972183	0.998038		1.00495	Plate 16	D	6	1.05332	1.01305		1.02006
D07	AL 241	15	Plate 16	D	7	0.979159	1.0052		1.01216	Plate 16	D	7	1.02795	0.988653		0.995498
D08	RN 3992	15	Plate 16	D	8	0.995667	1.02215		1.02922	Plate 16	D	8	1.03993	1.00017		1.00709
D09	RN 3989	15	Plate 16	D	9	0.981158	1.00725		1.01423	Plate 16	D	9	1.0175	0.978598		0.985373
D10	RN 4138	15	Plate 16	D	10	0.967496	0.993227		1.0001	Plate 16	D	10	1.00328	0.964918		0.971599
D11	RN 4140	15	Plate 16	D	11	0.878548	0.901913		0.908158	Plate 16	D	11	0.915096	0.880109		0.886202
D12	RN 3458	15	Plate 16	D	12	0.897617	0.921489		0.927869	Plate 16	D	12	0.980592	0.943101		0.94963
E01	RN 3716	15	Plate 16	E	1	0.992943	1.01935		1.02641	Plate 16	E	1	1.03957	0.999828		1.00675
E02	RN 3721	15	Plate 16	E	2	1.00174	1.02838		1.0355	Plate 16	E	2	1.03711	0.997459		1.00436
E03	AL 236	15	Plate 16	E	3	0.999805	1.02639		1.0335	Plate 16	E	3	1.08426	1.04281		1.05003
E04	RN 3719	15	Plate 16	E	4	0.918763	0.943198		0.949728	Plate 16	E	4	0.969843	0.932763		0.939221
E05	AL 194	15	Plate 16	E	5	0.977522	1.00352		1.01047	Plate 16	E	5	1.02441	0.985244		0.992066
E06	RN 4031	15	Plate 16	E	6	0.967338	0.993064		0.99994	Plate 16	E	6	1.04187	1.00203		1.00897
E07	AL 268	15	Plate 16	E	7	0.954211	0.979588		0.986371	Plate 16	E	7	1.00136	0.963074		0.969742
E08	RN 4032	15	Plate 16	E	8	0.869039	0.892151		0.898328	Plate 16	E	8	0.899964	0.865555		0.871548
E09	RN 3724	15	Plate 16	E	9	0.983184	1.00933		1.01632	Plate 16	E	9	1.03074	0.99133		0.998194
E10	RN 3678	15	Plate 16	E	10	0.943926	0.96903		0.975739	Plate 16	E	10	0.969519	0.932451		0.938907
E11	RN 4139	15	Plate 16	E	11	0.995539	1.02202		1.02909	Plate 16	E	11	1.03373	0.994203		1.00109
E12	RN 3939	15	Plate 16	E	12	0.981384	1.00748		1.01446	Plate 16	E	12	1.06664	1.02586		1.03296
F01	RN 4030	15	Plate 16	F	1	1.01311	1.04006		1.04726	Plate 16	F	1	1.04852	1.00843		1.01541
F02	AL 264	15	Plate 16	F	2	1.03815	1.06576		1.07313	Plate 16	F	2	1.09562	1.05373		1.06103
F03	RN 3672	15	Plate 16	F	3	0.981639	1.00775		1.01472	Plate 16	F	3	1.02611	0.98688		0.993713
F04	RN 3682	15	Plate 16	F	4	0.989154	1.01546		1.02249	Plate 16	F	4	1.06078	1.02022		1.02728
F05	RN 4165	15	Plate 16	F	5	0.98707	1.01332		1.02034	Plate 16	F	5	1.03255	0.993074		0.99995
F06	RN 4166	15	Plate 16	F	6	0.989388	1.0157		1.02273	Plate 16	F	6	1.0432	1.00331		1.01026
F07	RN 4020	15	Plate 16	F	7	1.04092	1.0686		1.076	Plate 16	F	7	1.09923	1.05721		1.06453
F08	RN 4021	15	Plate 16	F	8	1.00298	1.02966		1.03678	Plate 16	F	8	1.0568	1.01639		1.02343
F09	RN 4409	15	Plate 16	F	9	1.00543	1.03217		1.03931	Plate 16	F	9	1.04747	1.00743		1.0144
F10	RN 4410	15	Plate 16	F	10	0.990874	1.01723		1.02427	Plate 16	F	10	1.04675	1.00673		1.0137
F11	RN 3877	15	Plate 16	F	11	1.00793	1.03473		1.0419	Plate 16	F	11	1.04941	1.00929		1.01628
F12	RN 3884	15	Plate 16	F	12	1.00683	1.03361		1.04076	Plate 16	F	12	1.09807	1.05609		1.0634
G01	RN 2837	15	Plate 16	G	1	1.02495	1.05221		1.0595	Plate 16	G	1	1.08085	1.03953		1.04672
G02	RN 3881	15	Plate 16	G	2	1.04232	1.07004		1.07745	Plate 16	G	2	1.10892	1.06653		1.07391
G03	RN 3311	15	Plate 16	G	3	0.96983	0.995623		1.00252	Plate 16	G	3	1.04331	1.00342		1.01037
G04	RN 2836	15	Plate 16	G	4	0.982097	1.00822		1.0152	Plate 16	G	4	1.05382	1.01353		1.02055
G05	RN 3882	15	Plate 16	G	5	0.982183	1.0083		1.01529	Plate 16	G	5	1.05201	1.01179		1.0188
G06	RN 3464	15	Plate 16	G	6	0.984951	1.01115		1.01815	Plate 16	G	6	1.06875	1.02789		1.03501
G07	RN 3338	15	Plate 16	G	7	1.00515	1.03188		1.03902	Plate 16	G	7	1.07624	1.03509		1.04226
G08	RN 4191	15	Plate 16	G	8	0.995286	1.02176		1.02883	Plate 16	G	8	1.05392	1.01363		1.02064
G09	RN 4192	15	Plate 16	G	9	0.997902	1.02444		1.03153	Plate 16	G	9	1.04852	1.00843		1.01541
G10	RN 3878	15	Plate 16	G	10	1.00171	1.02835		1.03547	Plate 16	G	10	1.04804	1.00797		1.01495
G11	RN 3885	15	Plate 16	G	11	1.00158	1.02822		1.03534	Plate 16	G	11	1.05154	1.01133		1.01834
G12	RN 4193	15	Plate 16	G	12	1.0052	1.03193		1.03907	Plate 16	G	12	1.08382	1.04238		1.0496
H01	RN 4194	15	Plate 16	H	1	1.03145	1.05888		1.06621	Plate 16	H	1	1.1085	1.06612		1.0735
H02	RN 2697	15	Plate 16	H	2	0.994669	1.02112		1.02819	Plate 16	H	2	1.06131	1.02073		1.0278
H03	RN 4048	15	Plate 16	H	3	0.988351	1.01464		1.02166	Plate 16	H	3	1.05541	1.01506		1.02209
H04	RN 4049	15	Plate 16	H	4	0.956567	0.982007		0.988806	Plate 16	H	4	1.0291	0.989754		0.996607
H05	RN 4604	15	Plate 16	H	5	0.990151	1.01648		1.02352	Plate 16	H	5	1.08895	1.04732		1.05457
H06	LN 1364	15	Plate 16	H	6	0.96265	0.988252		0.995094	Plate 16	H	6	1.04848	1.0084		1.01538
H07	LN 1365	15	Plate 16	H	7	0.978291	1.00431		1.01126	Plate 16	H	7	1.0827	1.04131		1.04852
H08	LN 1366	15	Plate 16	H	8	0.949916	0.975179		0.981931	Plate 16	H	8	1.01738	0.97848		0.985255
H09	LN 1367	15	Plate 16	H	9	0.957549	0.983015		0.989821	Plate 16	H	9	1.01675	0.977876		0.984647
H10	LN1368	15	Plate 16	H	10	0.98232	1.00844		1.01543	Plate 16	H	10	1.05891	1.01843		1.02548
H11	LN 1369	15	Plate 16	H	11	0.983298	1.00945	PA	1.01644	Plate 16	H	11	1.04824	1.00816	PA	1.01514
H12	RN 3883	15	Plate 16	H	12	1.02284	1.05004	0.974094	1.05731	Plate 16	H	12	1.1282	1.08506	1.03975	1.09257
A01	RN 3530	15	Plate 17	A	1	1.06115	1.11747		1.08104	Plate 17	A	1	1.09934	1.11586		1.07948
A02	RN 5010	15	Plate 17	A	2	0.998542	1.05155		1.01726	Plate 17	A	2	1.02776	1.0432		1.00919
A03	RN 5011	15	Plate 17	A	3	0.929651	0.978998		0.947077	Plate 17	A	3	0.93198	0.945987		0.915142
A04	LN 1383	15	Plate 17	A	4	0.935995	0.985679		0.95354	Plate 17	A	4	0.971099	0.985694		0.953554
A05	LN 1382	15	Plate 17	A	5	0.980891	1.03296		0.999277	Plate 17	A	5	1.0495	1.06527		1.03053
A06	LN 1381	15	Plate 17	A	6	1.01016	1.06379		1.0291	Plate 17	A	6	1.0616	1.07756		1.04242
A07	LN 1384	15	Plate 17	A	7	1.01944	1.07355		1.03855	Plate 17	A	7	1.08206	1.09832		1.06251
A08	LN 1385	15	Plate 17	A	8	1.01303	1.0668		1.03202	Plate 17	A	8	1.05958	1.0755		1.04043
A09	LN 1386	15	Plate 17	A	9	1.01264	1.06639		1.03162	Plate 17	A	9	1.04644	1.06217		1.02753
A10	LN 1388	15	Plate 17	A	10	0.97694	1.0288		0.995252	Plate 17	A	10	1.03239	1.04791		1.01374
A11	LN 1389	15	Plate 17	A	11	0.995884	1.04875		1.01455	Plate 17	A	11	1.04661	1.06234		1.0277
A12	LN 1390	15	Plate 17	A	12	0.984262	1.03651		1.00271	Plate 17	A	12	1.00037	1.01541		0.982298
B01	LN 1391	15	Plate 17	B	1	1.02624	1.08071		1.04548	Plate 17	B	1	1.06735	1.08339		1.04806
B02	RN 5012	15	Plate 17	B	2	0.957258	1.00807		0.975201	Plate 17	B	2	0.989671	1.00454		0.97179
B03	RN 5013	15	Plate 17	B	3	0.943443	0.993522		0.961127	Plate 17	B	3	0.983868	0.998655		0.966092
B04	RN 5014	15	Plate 17	B	4	0.974952	1.0267		0.993227	Plate 17	B	4	1.02528	1.04069		1.00675
B05	RN 5015	15	Plate 17	B	5	0.981659	1.03377		1.00006	Plate 17	B	5	1.03137	1.04688		1.01274
B06	LN 1462	15	Plate 17	B	6	0.948913	0.999283		0.9667	Plate 17	B	6	0.953239	0.967565		0.936017
B07	LN 1463	15	Plate 17	B	7	0.97914	1.03111		0.997494	Plate 17	B	7	1.02744	1.04288		1.00888
B08	LN 1464	15	Plate 17	B	8	0.939248	0.989105		0.956854	Plate 17	B	8	0.988006	1.00285		0.970155
B09	LN 1465	15	Plate 17	B	9	0.904115	0.952107		0.921062	Plate 17	B	9	0.936955	0.951037		0.920027
B10	LN 1466	15	Plate 17	B	10	1.00124	1.05439		1.02001	Plate 17	B	10	1.01933	1.03465		1.00092
B11	LN 1467	15	Plate 17	B	11	0.953758	1.00438		0.971636	Plate 17	B	11	0.939913	0.954039		0.922931
B12	LN 1468	15	Plate 17	B	12	0.985769	1.0381		1.00425	Plate 17	B	12	1.02926	1.04473		1.01067
C01	LN 1469	15	Plate 17	C	1	0.995073	1.04789		1.01373	Plate 17	C	1	1.05896	1.07487		1.03982
C02	LN 1470	15	Plate 17	C	2	0.98669	1.03906		1.00519	Plate 17	C	2	1.03274	1.04826		1.01408
C03	LN 1471	15	Plate 17	C	3	0.916805	0.96547		0.93399	Plate 17	C	3	0.885594	0.898904		0.869594
C04	LN 1472	15	Plate 17	C	4	0.898477	0.946169		0.915319	Plate 17	C	4	0.886475	0.899798		0.870459
C05	LN 1473	15	Plate 17	C	5	0.943255	0.993324		0.960936	Plate 17	C	5	0.96505	0.979554		0.947614
C06	RN 5016	15	Plate 17	C	6	0.999227	1.05227		1.01796	Plate 17	C	6	1.02785	1.0433		1.00928
C07	RN 5017	15	Plate 17	C	7	0.930824	0.980234		0.948272	Plate 17	C	7	0.963073	0.977547		0.945673
C08	RN 5018	15	Plate 17	C	8	0.934025	0.983604		0.951533	Plate 17	C	8	0.97754	0.992231		0.959879
C09	RN 5019	15	Plate 17	C	9	0.948265	0.9986		0.96604	Plate 17	C	9	0.984202	0.998994		0.96642
C10	RN 5020	15	Plate 17	C	10	0.934989	0.98462		0.952515	Plate 17	C	10	0.980872	0.995614		0.96315
C11	RN 5022	15	Plate 17	C	11	0.950908	1.00138		0.968732	Plate 17	C	11	0.976172	0.990843		0.958535
C12	RN 5023	15	Plate 17	C	12	0.941042	0.990994		0.958681	Plate 17	C	12	0.98336	0.998139		0.965593
D01	RN 5024	15	Plate 17	D	1	0.876302	0.922817		0.892728	Plate 17	D	1	0.936115	0.950184		0.919202
D02	RN 5025	15	Plate 17	D	2	0.945061	0.995226		0.962776	Plate 17	D	2	0.991796	1.0067		0.973877
D03	RN 5021	15	Plate 17	D	3	0.834541	0.87884		0.850184	Plate 17	D	3	0.832476	0.844987		0.817435
D04	LN 1474	15	Plate 17	D	4	0.996627	1.04953		1.01531	Plate 17	D	4	1.03499	1.05054		1.01629
D05	LN 1475	15	Plate 17	D	5	0.992209	1.04488		1.01081	Plate 17	D	5	1.04846	1.06422		1.02952
D06	LN 1476	15	Plate 17	D	6	0.974134	1.02584		0.992394	Plate 17	D	6	0.998444	1.01345		0.980405
D07	LN 1477	15	Plate 17	D	7	0.990867	1.04346		1.00944	Plate 17	D	7	1.03931	1.05493		1.02054
D08	LN 1478	15	Plate 17	D	8	0.993051	1.04576		1.01167	Plate 17	D	8	1.0371	1.05268		1.01836
D09	LN 1479	15	Plate 17	D	9	0.985911	1.03824		1.00439	Plate 17	D	9	1.02613	1.04155		1.00759
D10	LN 1480	15	Plate 17	D	10	1.00268	1.05591		1.02148	Plate 17	D	10	1.05286	1.06868		1.03384
D11	LN 1481	15	Plate 17	D	11	0.961131	1.01215		0.979147	Plate 17	D	11	0.901432	0.91498		0.885146
D12	LN 1483	15	Plate 17	D	12	1.01464	1.0685		1.03366	Plate 17	D	12	1.06712	1.08316		1.04784
E01	RN 5026	15	Plate 17	E	1	0.974999	1.02675		0.993275	Plate 17	E	1	1.00567	1.02078		0.987495
E02	RN 5027	15	Plate 17	E	2	0.934262	0.983854		0.951774	Plate 17	E	2	0.959073	0.973487		0.941745
E03	RN 5028	15	Plate 17	E	3	0.976623	1.02846		0.994929	Plate 17	E	3	1.0119	1.02711		0.993622
E04	RN 1535	15	Plate 17	E	4	0.866094	0.912068		0.882329	Plate 17	E	4	0.846585	0.859308		0.83129
E05	LN 1485	15	Plate 17	E	5	0.861373	0.907096		0.877519	Plate 17	E	5	0.862214	0.875172		0.846636
E06	RN / LN 352	15	Plate 17	E	6	0.859382	0.904999		0.875491	Plate 17	E	6	0.891674	0.905075		0.875564
E07	RN / LN 442	15	Plate 17	E	7	0.977778	1.02968		0.996106	Plate 17	E	7	1.04682	1.06255		1.0279
E08	Ru 363	15	Plate 17	E	8	0.978117	1.03004		0.996451	Plate 17	E	8	1.03544	1.051		1.01673
E09	RN / LN 340	15	Plate 17	E	9	0.933862	0.983433		0.951367	Plate 17	E	9	0.986974	1.00181		0.969142
E10	RN / LN 261	15	Plate 17	E	10	0.971114	1.02266		0.989317	Plate 17	E	10	1.01945	1.03477		1.00103
E11	Ru 371	15	Plate 17	E	11	0.947407	0.997697		0.965166	Plate 17	E	11	0.999835	1.01486		0.981771
E12	Ru 81	15	Plate 17	E	12	0.948883	0.999251		0.966669	Plate 17	E	12	1.00596	1.02108		0.987789
F01	RN / LN 464	15	Plate 17	F	1	0.903111	0.951049		0.920039	Plate 17	F	1	0.946283	0.960505		0.929186
F02	RN / LN 452	15	Plate 17	F	2	0.833906	0.878171		0.849537	Plate 17	F	2	0.883101	0.896373		0.867146
F03	RN / LN 506	15	Plate 17	F	3	0.893501	0.940929		0.910249	Plate 17	F	3	0.922381	0.936243		0.905716
F04	RN / LN 507	15	Plate 17	F	4	0.874235	0.920641		0.890622	Plate 17	F	4	0.909148	0.922812		0.892722
F05	RN / LN 508	15	Plate 17	F	5	0.851322	0.896511		0.86728	Plate 17	F	5	0.883591	0.89687		0.867627
F06	RN / LN 510	15	Plate 17	F	6	0.943532	0.993616		0.961218	Plate 17	F	6	1.00478	1.01988		0.986625
F07	RN / LN 501	15	Plate 17	F	7	0.941259	0.991222		0.958902	Plate 17	F	7	0.991004	1.0059		0.973099
F08	RN / LN 502	15	Plate 17	F	8	0.881978	0.928795		0.89851	Plate 17	F	8	0.926224	0.940144		0.90949
F09	RN / LN 503	15	Plate 17	F	9	0.872341	0.918646		0.888693	Plate 17	F	9	0.929803	0.943777		0.913004
F10	RN / LN 504	15	Plate 17	F	10	0.864585	0.910478		0.880791	Plate 17	F	10	0.890985	0.904376		0.874887
F11	RN / LN 505	15	Plate 17	F	11	0.972132	1.02373		0.990354	Plate 17	F	11	1.02493	1.04034		1.00641
F12	RN / LN 509	15	Plate 17	F	12	0.961753	1.0128		0.979781	Plate 17	F	12	1.00383	1.01891		0.985692
G01	RN / LN 511	15	Plate 17	G	1	0.977028	1.02889		0.995342	Plate 17	G	1	1.01861	1.03392		1.00021
G02	RN / LN 512	15	Plate 17	G	2	0.980134	1.03216		0.998506	Plate 17	G	2	1.03587	1.05144		1.01715
G03	RN / LN 199	15	Plate 17	G	3	0.931131	0.980557		0.948585	Plate 17	G	3	0.964369	0.978863		0.946946
G04	RN / LN 176	15	Plate 17	G	4	0.877972	0.924576		0.894429	Plate 17	G	4	0.907383	0.92102		0.890989
G05	RN / LN 236	15	Plate 17	G	5	0.989227	1.04174		1.00777	Plate 17	G	5	1.06436	1.08035		1.04513
G06	RN / LN 514	15	Plate 17	G	6	0.892444	0.939816		0.909172	Plate 17	G	6	0.94027	0.954401		0.923282
G07	RN / LN 515	15	Plate 17	G	7	0.963041	1.01416		0.981093	Plate 17	G	7	1.03435	1.0499		1.01567
G08	RN / LN 513	15	Plate 17	G	8	0.954963	1.00565		0.972863	Plate 17	G	8	0.997389	1.01238		0.979369
G09	RN / LN 309	15	Plate 17	G	9	0.880431	0.927166		0.896934	Plate 17	G	9	0.911386	0.925083		0.89492
G10	RU 83	15	Plate 17	G	10	0.868983	0.91511		0.885272	Plate 17	G	10	0.90721	0.920844		0.890819
G11	RU 369	15	Plate 17	G	11	0.999783	1.05285		1.01852	Plate 17	G	11	1.06387	1.07986		1.04465
G12	JH 32	15	Plate 17	G	12	1.04069	1.09594		1.0602	Plate 17	G	12	1.11849	1.1353		1.09829
H01	RN / LN 449	15	Plate 17	H	1	1.04154	1.09683		1.06106	Plate 17	H	1	1.07973	1.09596		1.06022
H02	RU 205	15	Plate 17	H	2	0.998703	1.05172		1.01742	Plate 17	H	2	1.03669	1.05227		1.01796
H03	RN / LN 451	15	Plate 17	H	3	0.950043	1.00047		0.967851	Plate 17	H	3	0.946745	0.960974		0.92964
H04	RN / LN 102	15	Plate 17	H	4	0.959495	1.01043		0.97748	Plate 17	H	4	1.00069	1.01573		0.982606
H05	RN / LN 469	15	Plate 17	H	5	0.902099	0.949984		0.919008	Plate 17	H	5	0.927925	0.941871		0.91116
H06	RN / LN 493	15	Plate 17	H	6	0.961164	1.01218		0.979181	Plate 17	H	6	0.995294	1.01025		0.977312
H07	RN / LN 470	15	Plate 17	H	7	0.871966	0.918251		0.888311	Plate 17	H	7	0.900513	0.914047		0.884243
H08	RN / LN 476	15	Plate 17	H	8	1.0625	1.1189		1.08241	Plate 17	H	8	0.977549	0.992241		0.959887
H09	RN / LN 471	15	Plate 17	H	9	0.882949	0.929817		0.899499	Plate 17	H	9	0.875115	0.888267		0.859304
H10	RN / LN 495	15	Plate 17	H	10	0.887532	0.934644		0.904168	Plate 17	H	10	0.919388	0.933205		0.902777
H11	RN / LN 468	15	Plate 17	H	11	0.888787	0.935965	PA	0.905447	Plate 17	H	11	0.922505	0.936369	PA	0.905838
H12	RN / LN 474	15	Plate 17	H	12	0.913823	0.96233	0.949594	0.930952	Plate 17	H	12	0.956684	0.971062	0.985194	0.939399
A01	RN / LN 47	15	Plate 18	A	1	0.907691	1.0542		0.924188	Plate 18	A	1	0.939091	1.05241		0.922622
A02	RN / LN 477	15	Plate 18	A	2	1.04069	1.20866		1.0596	Plate 18	A	2	0.973185	1.09062		0.956118
A03	RN / LN 474	15	Plate 18	A	3	0.86228	1.00146		0.877952	Plate 18	A	3	0.853283	0.956249		0.838319
A04	RN / LN 471	15	Plate 18	A	4	0.836143	0.971102		0.85134	Plate 18	A	4	0.856704	0.960083		0.84168
A05	RN / LN 494	15	Plate 18	A	5	0.897179	1.04199		0.913485	Plate 18	A	5	0.922864	1.03423		0.906679
A06	RN / LN 499	15	Plate 18	A	6	0.903184	1.04896		0.919599	Plate 18	A	6	0.93143	1.04383		0.915095
A07	RN / LN 518	15	Plate 18	A	7	0.884299	1.02703		0.900371	Plate 18	A	7	0.915318	1.02577		0.899266
A08	RN / LN 500	15	Plate 18	A	8	0.881622	1.02392		0.897645	Plate 18	A	8	0.907637	1.01716		0.891719
A09	RU 375	15	Plate 18	A	9	0.849345	0.986435		0.864782	Plate 18	A	9	0.892112	0.999764		0.876467
A10	RN / LN 516	15	Plate 18	A	10	0.952293	1.106		0.969601	Plate 18	A	10	0.969437	1.08642		0.952436
A11	RU 376	15	Plate 18	A	11	0.993092	1.15338		1.01114	Plate 18	A	11	1.02234	1.1457		1.00441
A12	RN / LN 517	15	Plate 18	A	12	0.916435	1.06435		0.933091	Plate 18	A	12	0.959425	1.0752		0.942599
B01	RU 362	15	Plate 18	B	1	1.03168	1.1982		1.05043	Plate 18	B	1	1.07181	1.20114		1.05301
B02	RU 181	15	Plate 18	B	2	0.991825	1.15191		1.00985	Plate 18	B	2	1.03097	1.15537		1.01289
B03	RU 176	15	Plate 18	B	3	0.938826	1.09036		0.955889	Plate 18	B	3	0.937374	1.05049		0.920935
B04	RU 370	15	Plate 18	B	4	0.986261	1.14545		1.00419	Plate 18	B	4	0.986183	1.10519		0.968888
B05	RU 154	15	Plate 18	B	5	0.96492	1.12066		0.982457	Plate 18	B	5	0.979899	1.09814		0.962714
B06	RU 179	15	Plate 18	B	6	0.816346	0.94811		0.831183	Plate 18	B	6	0.849531	0.952045		0.834632
B07	RU 196	15	Plate 18	B	7	0.834862	0.969614		0.850035	Plate 18	B	7	0.87032	0.975342		0.855057
B08	RU 201	15	Plate 18	B	8	0.866836	1.00675		0.882591	Plate 18	B	8	0.887832	0.994967		0.872262
B09	RU 173	15	Plate 18	B	9	0.813135	0.944381		0.827914	Plate 18	B	9	0.840735	0.942187		0.825991
B10	RU 191	15	Plate 18	B	10	0.888315	1.0317		0.90446	Plate 18	B	10	0.910672	1.02056		0.894701
B11	RN / LN 447	15	Plate 18	B	11	0.983018	1.14168		1.00088	Plate 18	B	11	1.02788	1.15191		1.00985
B12	RU 195	15	Plate 18	B	12	0.896078	1.04071		0.912364	Plate 18	B	12	0.898395	1.00681		0.88264
C01	RU 169	15	Plate 18	C	1	0.8566	0.994861		0.872169	Plate 18	C	1	0.887169	0.994224		0.87161
C02	RN / LN 349	15	Plate 18	C	2	0.877452	1.01908		0.8934	Plate 18	C	2	0.917091	1.02776		0.901008
C03	RN / LN 353	15	Plate 18	C	3	0.870675	1.01121		0.886499	Plate 18	C	3	0.915746	1.02625		0.899686
C04	RU 141	15	Plate 18	C	4	0.807355	0.937668		0.822029	Plate 18	C	4	0.846644	0.948809		0.831796
C05	RU 373	15	Plate 18	C	5	0.885583	1.02852		0.901678	Plate 18	C	5	0.918704	1.02956		0.902592
C06	RN / LN 498	15	Plate 18	C	6	0.839208	0.974662		0.85446	Plate 18	C	6	0.870052	0.975042		0.854794
C07	RU 171	15	Plate 18	C	7	0.801065	0.930362		0.815624	Plate 18	C	7	0.83743	0.938483		0.822744
C08	RU 182	15	Plate 18	C	8	0.928738	1.07864		0.945618	Plate 18	C	8	0.988152	1.10739		0.970822
C09	RN / LN 497	15	Plate 18	C	9	0.877254	1.01885		0.893198	Plate 18	C	9	0.907873	1.01743		0.891951
C10	RN / LN 496	15	Plate 18	C	10	0.849787	0.986948		0.865232	Plate 18	C	10	0.870782	0.97586		0.855511
C11	RN / LN 531	15	Plate 18	C	11	0.820441	0.952866		0.835352	Plate 18	C	11	0.856926	0.960332		0.841898
C12	RN / LN 365	15	Plate 18	C	12	0.849401	0.9865		0.864839	Plate 18	C	12	0.873535	0.978945		0.858215
D01	RN / LN 488	15	Plate 18	D	1	0.951017	1.10452		0.968302	Plate 18	D	1	1.02591	1.14971		1.00792
D02	RN / LN 522	15	Plate 18	D	2	0.873006	1.01392		0.888873	Plate 18	D	2	0.924597	1.03617		0.908382
D03	RN / LN 524	15	Plate 18	D	3	0.900875	1.04628		0.917248	Plate 18	D	3	0.958191	1.07382		0.941387
D04	MF 10	15	Plate 18	D	4	0.812769	0.943955		0.827541	Plate 18	D	4	0.845947	0.948028		0.831111
D05	RN / LN 521	15	Plate 18	D	5	0.835684	0.970569		0.850872	Plate 18	D	5	0.865884	0.970371		0.850699
D06	MF 42	15	Plate 18	D	6	0.801467	0.930829		0.816034	Plate 18	D	6	0.844045	0.945897		0.829243
D07	MF 43	15	Plate 18	D	7	0.798163	0.926992		0.812669	Plate 18	D	7	0.836195	0.937099		0.82153
D08	MF 69	15	Plate 18	D	8	0.798045	0.926855		0.812549	Plate 18	D	8	0.830199	0.93038		0.815639
D09	MF 41	15	Plate 18	D	9	0.808005	0.938423		0.82269	Plate 18	D	9	0.840883	0.942353		0.826136
D10	MF 71	15	Plate 18	D	10	0.800433	0.929628		0.814981	Plate 18	D	10	0.821836	0.921008		0.807423
D11	MF 135	15	Plate 18	D	11	0.951036	1.10454		0.968321	Plate 18	D	11	0.982809	1.10141		0.965573
D12	MF 116	15	Plate 18	D	12	0.826436	0.959828		0.841456	Plate 18	D	12	0.841923	0.943519		0.827158
E01	MF 14	15	Plate 18	E	1	0.840391	0.976036		0.855665	Plate 18	E	1	0.861061	0.964966		0.84596
E02	MF 117	15	Plate 18	E	2	0.81702	0.948893		0.831869	Plate 18	E	2	0.840254	0.941648		0.825518
E03	MF 50	15	Plate 18	E	3	0.809645	0.940327		0.82436	Plate 18	E	3	0.846794	0.948977		0.831943
E04	RN / LN 520	15	Plate 18	E	4	0.864384	1.0039		0.880094	Plate 18	E	4	0.907344	1.01683		0.891432
E05	RN / LN 523	15	Plate 18	E	5	0.804553	0.934413		0.819176	Plate 18	E	5	0.849528	0.952041		0.83463
E06	RN / LN 486	15	Plate 18	E	6	0.799597	0.928657		0.81413	Plate 18	E	6	0.838952	0.940189		0.824239
E07	RN / LN 481	15	Plate 18	E	7	0.798655	0.927563		0.81317	Plate 18	E	7	0.831437	0.931767		0.816856
E08	RN / LN 379	15	Plate 18	E	8	0.840893	0.976619		0.856176	Plate 18	E	8	0.875234	0.980849		0.859885
E09	RN / LN 482	15	Plate 18	E	9	0.805656	0.935694		0.820299	Plate 18	E	9	0.83553	0.936354		0.820877
E10	RN / LN 364	15	Plate 18	E	10	0.912728	1.06005		0.929317	Plate 18	E	10	0.938758	1.05204		0.922295
E11	RN / LN 361	15	Plate 18	E	11	0.817338	0.949262		0.832193	Plate 18	E	11	0.844302	0.946185		0.829495
E12	MF 254	15	Plate 18	E	12	0.933645	1.08434		0.950614	Plate 18	E	12	0.951847	1.06671		0.935154
F01	RN / LN 457	15	Plate 18	F	1	0.825148	0.958333		0.840145	Plate 18	F	1	0.862322	0.966379		0.847199
F02	RN / LN 459	15	Plate 18	F	2	0.814468	0.945929		0.829271	Plate 18	F	2	0.853533	0.95653		0.838564
F03	RN / LN 456	15	Plate 18	F	3	0.80711	0.937383		0.821779	Plate 18	F	3	0.842908	0.944622		0.828126
F04	RN / LN 461	15	Plate 18	F	4	0.804068	0.93385		0.818682	Plate 18	F	4	0.840658	0.942101		0.825915
F05	RN / LN 463	15	Plate 18	F	5	0.80171	0.931111		0.816281	Plate 18	F	5	0.836587	0.937539		0.821915
F06	RN / LN 462	15	Plate 18	F	6	0.798538	0.927428		0.813051	Plate 18	F	6	0.835994	0.936874		0.821333
F07	RN / LN 365	15	Plate 18	F	7	0.81694	0.9488		0.831788	Plate 18	F	7	0.855022	0.958198		0.840027
F08	RN / LN 363	15	Plate 18	F	8	0.796142	0.924645		0.810612	Plate 18	F	8	0.831726	0.932091		0.81714
F09	RN / LN 487	15	Plate 18	F	9	0.861437	1.00048		0.877093	Plate 18	F	9	0.872057	0.977289		0.856763
F10	RN / LN 460	15	Plate 18	F	10	0.812586	0.943743		0.827355	Plate 18	F	10	0.844117	0.945977		0.829313
F11	RN / LN 484	15	Plate 18	F	11	0.816174	0.94791		0.831008	Plate 18	F	11	0.852796	0.955704		0.83784
F12	RN / LN 483	15	Plate 18	F	12	0.827788	0.961399		0.842833	Plate 18	F	12	0.857886	0.961408		0.842841
G01	RN / LN 485	15	Plate 18	G	1	0.874022	1.0151		0.889907	Plate 18	G	1	0.869199	0.974086		0.853956
G02	RN / LN 458	15	Plate 18	G	2	0.843007	0.979074		0.858329	Plate 18	G	2	0.860183	0.963982		0.845098
G03	RN / LN 532	15	Plate 18	G	3	0.836975	0.972069		0.852187	Plate 18	G	3	0.850422	0.953043		0.835508
G04	RN / LN 455	15	Plate 18	G	4	0.824442	0.957513		0.839426	Plate 18	G	4	0.8502	0.952794		0.83529
G05	RN / LN 491	15	Plate 18	G	5	0.850767	0.988087		0.86623	Plate 18	G	5	0.880927	0.987229		0.865478
G06	RN / LN 533	15	Plate 18	G	6	0.953448	1.10734		0.970777	Plate 18	G	6	1.02389	1.14745		1.00594
G07	MF 153	15	Plate 18	G	7	0.836513	0.971532		0.851716	Plate 18	G	7	0.85539	0.958611		0.840389
G08	RN / LN 520	15	Plate 18	G	8	0.848968	0.985997		0.864398	Plate 18	G	8	0.898536	1.00696		0.882778
G09	RN / LN 526	15	Plate 18	G	9	0.81675	0.948579		0.831594	Plate 18	G	9	0.843707	0.945518		0.828911
G10	RN / LN 380	15	Plate 18	G	10	0.816023	0.947735		0.830854	Plate 18	G	10	0.846008	0.948096		0.831171
G11	MF 171	15	Plate 18	G	11	0.831078	0.96522		0.846183	Plate 18	G	11	0.864442	0.968755		0.849282
G12	RN / LN 488	15	Plate 18	G	12	0.950514	1.10393		0.967789	Plate 18	G	12	1.027	1.15093		1.00899
H01	RN / LN 530	15	Plate 18	H	1	0.865943	1.00571		0.881681	Plate 18	H	1	0.886678	0.993674		0.871128
H02	RN / LN 492	15	Plate 18	H	2	0.842449	0.978426		0.85776	Plate 18	H	2	0.862605	0.966696		0.847477
H03	RN / LN 522	15	Plate 18	H	3	0.88355	1.02616		0.899608	Plate 18	H	3	0.927469	1.03939		0.911204
H04	RN / LN 527	15	Plate 18	H	4	0.832074	0.966376		0.847197	Plate 18	H	4	0.873262	0.978639		0.857947
H05	RN / LN 523	15	Plate 18	H	5	0.818175	0.950234		0.833045	Plate 18	H	5	0.850058	0.952635		0.83515
H06	MF 224	15	Plate 18	H	6	0.830122	0.964109		0.845209	Plate 18	H	6	0.868238	0.973009		0.853011
H07	MF 172	15	Plate 18	H	7	0.814698	0.946196		0.829505	Plate 18	H	7	0.860699	0.96456		0.845605
H08	RN / LN 528	15	Plate 18	H	8	0.813301	0.944573		0.828083	Plate 18	H	8	0.845864	0.947935		0.83103
H09	RN / LN 521	15	Plate 18	H	9	0.869948	1.01036		0.885759	Plate 18	H	9	0.900021	1.00863		0.884237
H10	RN / LN 529	15	Plate 18	H	10	0.829668	0.963582		0.844747	Plate 18	H	10	0.864904	0.969273		0.849736
H11	RN / LN 525	15	Plate 18	H	11	0.921015	1.06967	PA	0.937754	Plate 18	H	11	0.983461	1.10214	PA	0.966214
H12	LN 637	15	Plate 18	H	12	0.871458	1.01212	0.861025	0.887297	Plate 18	H	12	0.920227	1.03127	0.892323	0.904089
A01	LN 611	15	Plate 19	A	1	0.866049	1.0145		0.884467	Plate 19	A	1	0.902838	1.01445		0.884421
A02	LN 622	15	Plate 19	A	2	0.855878	1.00259		0.87408	Plate 19	A	2	0.906514	1.01858		0.888022
A03	LN 634	15	Plate 19	A	3	0.844499	0.989257		0.862459	Plate 19	A	3	0.872184	0.980004		0.854392
A04	LN 626	15	Plate 19	A	4	0.818638	0.958963		0.836048	Plate 19	A	4	0.844941	0.949393		0.827705
A05	LN 635	15	Plate 19	A	5	0.839875	0.98384		0.857736	Plate 19	A	5	0.864508	0.971379		0.846873
A06	LN 639	15	Plate 19	A	6	0.888438	1.04073		0.907332	Plate 19	A	6	0.922364	1.03639		0.903549
A07	LN 633	15	Plate 19	A	7	0.852706	0.99887		0.87084	Plate 19	A	7	0.890135	1.00017		0.871977
A08	LN 622	15	Plate 19	A	8	0.852027	0.998075		0.870147	Plate 19	A	8	0.892633	1.00298		0.874424
A09	LN 630	15	Plate 19	A	9	0.858149	1.00525		0.876399	Plate 19	A	9	0.897759	1.00874		0.879446
A10	LN 640	15	Plate 19	A	10	0.953901	1.11741		0.974187	Plate 19	A	10	0.993097	1.11586		0.972839
A11	LN 613	15	Plate 19	A	11	0.892614	1.04562		0.911597	Plate 19	A	11	0.929846	1.04479		0.910878
A12	DH 128	15	Plate 19	A	12	0.836018	0.979322		0.853797	Plate 19	A	12	0.873248	0.9812		0.855435
B01	LN 631	15	Plate 19	B	1	0.878066	1.02858		0.89674	Plate 19	B	1	0.906543	1.01861		0.88805
B02	LN 613	15	Plate 19	B	2	0.824448	0.965769		0.841981	Plate 19	B	2	0.852231	0.957585		0.834846
B03	LN 638	15	Plate 19	B	3	0.835133	0.978285		0.852893	Plate 19	B	3	0.867167	0.974367		0.849478
B04	LN 636	15	Plate 19	B	4	0.824505	0.965835		0.842039	Plate 19	B	4	0.853572	0.959091		0.83616
B05	LN 602	15	Plate 19	B	5	0.831312	0.973809		0.848991	Plate 19	B	5	0.858393	0.964508		0.840883
B06	LN 631	15	Plate 19	B	6	0.849285	0.994863		0.867346	Plate 19	B	6	0.878448	0.987043		0.860529
B07	LN 602	15	Plate 19	B	7	0.836918	0.980376		0.854716	Plate 19	B	7	0.890078	1.00011		0.871921
B08	LN 638	15	Plate 19	B	8	0.841273	0.985478		0.859164	Plate 19	B	8	0.865823	0.972857		0.848161
B09	LN 612	15	Plate 19	B	9	0.82462	0.96597		0.842157	Plate 19	B	9	0.859777	0.966063		0.842238
B10	LN 637	15	Plate 19	B	10	0.840556	0.984638		0.858432	Plate 19	B	10	0.888696	0.998557		0.870567
B11	LN 639	15	Plate 19	B	11	0.938412	1.09927		0.958369	Plate 19	B	11	0.973926	1.09432		0.954059
B12	LN 632	15	Plate 19	B	12	0.849239	0.994809		0.867299	Plate 19	B	12	0.888888	0.998773		0.870756
C01	LN 616	15	Plate 19	C	1	0.909608	1.06553		0.928952	Plate 19	C	1	0.965587	1.08495		0.94589
C02	LN 596	15	Plate 19	C	2	0.828177	0.970137		0.84579	Plate 19	C	2	0.853836	0.959388		0.836419
C03	DH 143	15	Plate 19	C	3	0.835928	0.979216		0.853705	Plate 19	C	3	0.88514	0.994562		0.867084
C04	LN 626	15	Plate 19	C	4	0.821201	0.961965		0.838665	Plate 19	C	4	0.854592	0.960238		0.837159
C05	LN 634	15	Plate 19	C	5	0.826498	0.96817		0.844075	Plate 19	C	5	0.866516	0.973636		0.84884
C06	DH 144	15	Plate 19	C	6	0.840685	0.984789		0.858564	Plate 19	C	6	0.87138	0.979101		0.853605
C07	LN 603	15	Plate 19	C	7	0.806284	0.944491		0.823431	Plate 19	C	7	0.847638	0.952424		0.830347
C08	LN 611	15	Plate 19	C	8	0.821859	0.962736		0.839337	Plate 19	C	8	0.84863	0.953538		0.831319
C09	LN 610	15	Plate 19	C	9	0.813551	0.953004		0.830853	Plate 19	C	9	0.843142	0.947372		0.825943
C10	LN 633	15	Plate 19	C	10	0.843868	0.988517		0.861814	Plate 19	C	10	0.881921	0.990945		0.863931
C11	DH 167	15	Plate 19	C	11	0.814325	0.95391		0.831643	Plate 19	C	11	0.854217	0.959816		0.836792
C12	LN 630	15	Plate 19	C	12	0.846618	0.991739		0.864623	Plate 19	C	12	0.889161	0.99908		0.871023
D01	LN 608	15	Plate 19	D	1	0.830984	0.973425		0.848656	Plate 19	D	1	0.85739	0.963381		0.8399
D02	LN 635	15	Plate 19	D	2	0.817354	0.957459		0.834736	Plate 19	D	2	0.859599	0.965863		0.842064
D03	DH 171	15	Plate 19	D	3	0.842099	0.986445		0.860008	Plate 19	D	3	0.834752	0.937945		0.817724
D04	DH 154	15	Plate 19	D	4	0.828396	0.970393		0.846013	Plate 19	D	4	0.853633	0.95916		0.83622
D05	DH 156	15	Plate 19	D	5	0.830127	0.972421		0.847781	Plate 19	D	5	0.863418	0.970155		0.845805
D06	JH 030	15	Plate 19	D	6	1.00832	1.18115		1.02976	Plate 19	D	6	1.04023	1.16882		1.01901
D07	JH 046	15	Plate 19	D	7	0.998434	1.16958		1.01967	Plate 19	D	7	1.02056	1.14672		0.999741
D08	JH 115	15	Plate 19	D	8	0.862987	1.01091		0.88134	Plate 19	D	8	0.884257	0.99357		0.866219
D09	JH 220	15	Plate 19	D	9	0.760623	0.891003		0.776799	Plate 19	D	9	0.803115	0.902397		0.786732
D10	JH 150	15	Plate 19	D	10	0.90826	1.06395		0.927576	Plate 19	D	10	0.95315	1.07098		0.933707
D11	JH 268	15	Plate 19	D	11	0.816979	0.957019		0.834353	Plate 19	D	11	0.860566	0.96695		0.843011
D12	JH 190	15	Plate 19	D	12	0.962273	1.12722		0.982737	Plate 19	D	12	0.995148	1.11817		0.974848
E01	JH 209	15	Plate 19	E	1	0.84615	0.991191		0.864145	Plate 19	E	1	0.875249	0.983448		0.857395
E02	JH 116	15	Plate 19	E	2	0.858385	1.00552		0.87664	Plate 19	E	2	0.900189	1.01147		0.881826
E03	JH 184	15	Plate 19	E	3	0.878375	1.02894		0.897055	Plate 19	E	3	0.909526	1.02196		0.890973
E04	JH 145	15	Plate 19	E	4	0.816849	0.956867		0.834221	Plate 19	E	4	0.850988	0.956188		0.833629
E05	JH 030	15	Plate 19	E	5	1.00456	1.17675		1.02592	Plate 19	E	5	1.06522	1.1969		1.04349
E06	JH 126	15	Plate 19	E	6	0.838384	0.982093		0.856214	Plate 19	E	6	0.867134	0.97433		0.849445
E07	JH 215	15	Plate 19	E	7	0.81322	0.952616		0.830514	Plate 19	E	7	0.842526	0.94668		0.825339
E08	JH 127	15	Plate 19	E	8	0.807314	0.945698		0.824483	Plate 19	E	8	0.836459	0.939863		0.819396
E09	JH 211	15	Plate 19	E	9	0.826814	0.96854		0.844398	Plate 19	E	9	0.863592	0.97035		0.845976
E10	JH 094	15	Plate 19	E	10	0.819999	0.960557		0.837438	Plate 19	E	10	0.853121	0.958585		0.835718
E11	JH 143	15	Plate 19	E	11	0.82786	0.969765		0.845466	Plate 19	E	11	0.861963	0.96852		0.84438
E12	JH 074	15	Plate 19	E	12	0.986511	1.15561		1.00749	Plate 19	E	12	1.03915	1.16761		1.01795
F01	JH 097	15	Plate 19	F	1	0.830234	0.972546		0.84789	Plate 19	F	1	0.864016	0.970827		0.846391
F02	JH 242	15	Plate 19	F	2	0.830898	0.973324		0.848568	Plate 19	F	2	0.889276	0.999209		0.871136
F03	JH 086	15	Plate 19	F	3	0.858733	1.00593		0.876995	Plate 19	F	3	0.909	1.02137		0.890457
F04	JH 089	15	Plate 19	F	4	0.931296	1.09093		0.951102	Plate 19	F	4	0.979746	1.10086		0.95976
F05	JH 129	15	Plate 19	F	5	0.827332	0.969147		0.844927	Plate 19	F	5	0.861607	0.96812		0.844031
F06	SM 39	15	Plate 19	F	6	0.819971	0.960524		0.837409	Plate 19	F	6	0.840935	0.944892		0.823781
F07	LN 720	15	Plate 19	F	7	0.827837	0.969738		0.845442	Plate 19	F	7	0.864908	0.971829		0.847265
F08	LN 719	15	Plate 19	F	8	0.828757	0.970816		0.846382	Plate 19	F	8	0.865492	0.972485		0.847837
F09	LN 711	15	Plate 19	F	9	0.828694	0.970742		0.846318	Plate 19	F	9	0.863198	0.969907		0.84559
F10	LN 721	15	Plate 19	F	10	0.853894	1.00026		0.872053	Plate 19	F	10	0.893791	1.00428		0.875559
F11	MF 30	15	Plate 19	F	11	0.962657	1.12767		0.983129	Plate 19	F	11	1.00889	1.13361		0.988308
F12	LN 723	15	Plate 19	F	12	0.85877	1.00597		0.877033	Plate 19	F	12	0.890305	1.00037		0.872144
G01	SM 42	15	Plate 19	G	1	0.9075	1.06306		0.926799	Plate 19	G	1	0.955286	1.07338		0.935799
G02	LN 724	15	Plate 19	G	2	0.853347	0.999621		0.871495	Plate 19	G	2	0.895232	1.0059		0.87697
G03	SM 43	15	Plate 19	G	3	0.86611	1.01457		0.884529	Plate 19	G	3	0.927053	1.04166		0.908142
G04	SM 44	15	Plate 19	G	4	0.868363	1.01721		0.88683	Plate 19	G	4	0.904725	1.01657		0.886269
G05	SM 45	15	Plate 19	G	5	0.836109	0.979428		0.85389	Plate 19	G	5	0.877907	0.986435		0.859999
G06	LN 705	15	Plate 19	G	6	0.842131	0.986483		0.86004	Plate 19	G	6	0.897764	1.00875		0.87945
G07	LN 708	15	Plate 19	G	7	0.814159	0.953716		0.831473	Plate 19	G	7	0.848195	0.95305		0.830893
G08	SM 24	15	Plate 19	G	8	0.822627	0.963635		0.840122	Plate 19	G	8	0.859952	0.96626		0.84241
G09	SM 22	15	Plate 19	G	9	0.819695	0.960201		0.837127	Plate 19	G	9	0.843441	0.947708		0.826236
G10	SM 23	15	Plate 19	G	10	0.826151	0.967763		0.84372	Plate 19	G	10	0.861409	0.967897		0.843837
G11	SM 21	15	Plate 19	G	11	0.856057	1.0028		0.874262	Plate 19	G	11	0.890483	1.00057		0.872318
G12	LN 706	15	Plate 19	G	12	0.858921	1.00615		0.877187	Plate 19	G	12	0.892332	1.00264		0.874129
H01	LN 707	15	Plate 19	H	1	0.851232	0.997144		0.869335	Plate 19	H	1	0.888166	0.997962		0.870048
H02	LN 716	15	Plate 19	H	2	0.83432	0.977333		0.852063	Plate 19	H	2	0.875839	0.984111		0.857973
H03	LN 717	15	Plate 19	H	3	0.847154	0.992367		0.86517	Plate 19	H	3	0.90607	1.01808		0.887587
H04	LN 726	15	Plate 19	H	4	0.828541	0.970563		0.846161	Plate 19	H	4	0.856109	0.961942		0.838645
H05	SM 50	15	Plate 19	H	5	0.860473	1.00797		0.878772	Plate 19	H	5	0.90541	1.01734		0.886941
H06	SM 48	15	Plate 19	H	6	0.881863	1.03303		0.900617	Plate 19	H	6	0.933251	1.04862		0.914214
H07	LN 709	15	Plate 19	H	7	0.839449	0.983341		0.857301	Plate 19	H	7	0.867495	0.974736		0.849799
H08	LN 714	15	Plate 19	H	8	0.836593	0.979995		0.854385	Plate 19	H	8	0.863125	0.969825		0.845518
H09	SM 53	15	Plate 19	H	9	0.861873	1.00961		0.880202	Plate 19	H	9	0.891689	1.00192		0.873499
H10	LN 725	15	Plate 19	H	10	0.837576	0.981147		0.855388	Plate 19	H	10	0.864083	0.970902		0.846457
H11	SM 49	15	Plate 19	H	11	0.865534	1.0139	PA	0.883941	Plate 19	H	11	0.897699	1.00867	PA	0.879387
H12	SM 52	15	Plate 19	H	12	0.845094	0.989954	0.85367	0.863066	Plate 19	H	12	0.877882	0.986407	0.88998	0.859974
A01	LN 712	15	Plate 20	A	1	0.844925	0.933374		0.884956	Plate 20	A	1	0.913673	0.921958		0.874132
A02	LN 715	15	Plate 20	A	2	0.815238	0.900579		0.853862	Plate 20	A	2	0.87925	0.887223		0.841199
A03	RN 4114	15	Plate 20	A	3	0.849116	0.938004		0.889345	Plate 20	A	3	0.945552	0.954126		0.904631
A04	RN 4110	15	Plate 20	A	4	0.99505	1.09921		1.04219	Plate 20	A	4	1.14718	1.15758		1.09753
A05	RN 4111	15	Plate 20	A	5	0.935158	1.03305		0.979464	Plate 20	A	5	0.998003	1.00705		0.954812
A06	RN 4112	15	Plate 20	A	6	0.932488	1.0301		0.976667	Plate 20	A	6	1.0604	1.07002		1.01451
A07	RN 4109	15	Plate 20	A	7	1.01078	1.11659		1.05867	Plate 20	A	7	1.11307	1.12316		1.0649
A08	RN 4113	15	Plate 20	A	8	0.927102	1.02415		0.971026	Plate 20	A	8	0.993637	1.00265		0.950635
A09	RN 4136	15	Plate 20	A	9	0.901727	0.996122		0.944449	Plate 20	A	9	0.970022	0.978818		0.928042
A10	RN 4002	15	Plate 20	A	10	1.00781	1.11332		1.05556	Plate 20	A	10	1.12641	1.13663		1.07767
A11	RN 3930	15	Plate 20	A	11	1.01074	1.11654		1.05862	Plate 20	A	11	1.12391	1.1341		1.07527
A12	RN 3934	15	Plate 20	A	12	0.931119	1.02859		0.975233	Plate 20	A	12	1.07394	1.08368		1.02746
B01	RN 4001	15	Plate 20	B	1	0.964055	1.06497		1.00973	Plate 20	B	1	1.06922	1.07892		1.02295
B02	RN 4003	15	Plate 20	B	2	0.930259	1.02764		0.974332	Plate 20	B	2	1.04455	1.05403		0.99935
B03	RN 4000	15	Plate 20	B	3	0.99177	1.09559		1.03876	Plate 20	B	3	1.12601	1.13622		1.07728
B04	RN 3999	15	Plate 20	B	4	0.974375	1.07638		1.02054	Plate 20	B	4	1.08833	1.0982		1.04123
B05	RN 3931	15	Plate 20	B	5	0.99205	1.0959		1.03905	Plate 20	B	5	1.12204	1.13222		1.07348
B06	RN 3933	15	Plate 20	B	6	0.896705	0.990574		0.939189	Plate 20	B	6	0.985659	0.994597		0.943003
B07	KZ 27	15	Plate 20	B	7	0.984249	1.08728		1.03088	Plate 20	B	7	1.0804	1.0902		1.03364
B08	KZ 7	15	Plate 20	B	8	0.964411	1.06537		1.0101	Plate 20	B	8	1.06502	1.07467		1.01893
B09	KZ 11	15	Plate 20	B	9	0.943362	1.04212		0.988056	Plate 20	B	9	1.04219	1.05164		0.99709
B10	RN 3932	15	Plate 20	B	10	1.00609	1.11142		1.05376	Plate 20	B	10	1.12012	1.13028		1.07165
B11	KZ 25	15	Plate 20	B	11	0.980233	1.08285		1.02667	Plate 20	B	11	1.07469	1.08444		1.02819
B12	LE 2	15	Plate 20	B	12	0.872087	0.963379		0.913404	Plate 20	B	12	0.961729	0.97045		0.920108
C01	LE 1	15	Plate 20	C	1	0.832358	0.919491		0.871793	Plate 20	C	1	0.888756	0.896815		0.850293
C02	GA 133	15	Plate 20	C	2	0.802585	0.886602		0.84061	Plate 20	C	2	0.852074	0.859801		0.815199
C03	LN 749	15	Plate 20	C	3	0.848989	0.937863		0.889212	Plate 20	C	3	0.945916	0.954494		0.90498
C04	LN 732	15	Plate 20	C	4	0.818462	0.904141		0.857239	Plate 20	C	4	0.882208	0.890208		0.844029
C05	AM 174	15	Plate 20	C	5	0.865832	0.95647		0.906853	Plate 20	C	5	0.95706	0.965739		0.915641
C06	LN 733	15	Plate 20	C	6	0.814402	0.899656		0.852986	Plate 20	C	6	0.85256	0.860291		0.815664
C07	AA 003	15	Plate 20	C	7	0.822034	0.908087		0.86098	Plate 20	C	7	0.875354	0.883292		0.837471
C08	NR 534	15	Plate 20	C	8	0.85575	0.945332		0.896293	Plate 20	C	8	0.930518	0.938956		0.890248
C09	AM 166	15	Plate 20	C	9	0.963828	1.06472		1.00949	Plate 20	C	9	1.06201	1.07164		1.01605
C10	AA 001	15	Plate 20	C	10	0.817809	0.903419		0.856555	Plate 20	C	10	0.864725	0.872566		0.827302
C11	DH 73B	15	Plate 20	C	11	0.816837	0.902346		0.855537	Plate 20	C	11	0.836486	0.844071		0.800285
C12	DH 29	15	Plate 20	C	12	0.813042	0.898153		0.851562	Plate 20	C	12	0.893993	0.9021		0.855304
D01	LN 747	15	Plate 20	D	1	1.05551	1.16601		1.10552	Plate 20	D	1	1.15283	1.16328		1.10294
D02	LN / RN 236	15	Plate 20	D	2	0.994605	1.09872		1.04173	Plate 20	D	2	1.14497	1.15535		1.09541
D03	LN / RN 242	15	Plate 20	D	3	0.978841	1.08131		1.02522	Plate 20	D	3	1.09701	1.10695		1.04953
D04	LN / RN 221	15	Plate 20	D	4	0.995448	1.09965		1.04261	Plate 20	D	4	1.1283	1.13853		1.07947
D05	LN / RN 219	15	Plate 20	D	5	1.0218	1.12876		1.07021	Plate 20	D	5	1.12873	1.13896		1.07988
D06	LN / RN 236	15	Plate 20	D	6	0.985863	1.08907		1.03257	Plate 20	D	6	1.09705	1.10699		1.04957
D07	LN / RN 379	15	Plate 20	D	7	0.867249	0.958035		0.908337	Plate 20	D	7	0.92232	0.930684		0.882405
D08	MF 249	15	Plate 20	D	8	0.940615	1.03908		0.985179	Plate 20	D	8	1.01216	1.02134		0.968361
D09	MF 117	15	Plate 20	D	9	0.804513	0.888732		0.842629	Plate 20	D	9	0.85809	0.865871		0.820955
D10	MF 10	15	Plate 20	D	10	0.807443	0.891968		0.845698	Plate 20	D	10	0.849171	0.856871		0.812421
D11	LN / RN 364	15	Plate 20	D	11	0.923945	1.02067		0.967719	Plate 20	D	11	1.00875	1.0179		0.965098
D12	LN / RN 242	15	Plate 20	D	12	0.998046	1.10252		1.04533	Plate 20	D	12	1.13188	1.14214		1.08289
E01	NR 248	15	Plate 20	E	1	0.918737	1.01491		0.962265	Plate 20	E	1	1.00834	1.01748		0.964698
E02	NR 243	15	Plate 20	E	2	1.01509	1.12135		1.06318	Plate 20	E	2	1.15764	1.16814		1.10754
E03	CP A 56	15	Plate 20	E	3	0.923776	1.02048		0.967542	Plate 20	E	3	0.948203	0.956801		0.907168
E04	CP B 2	15	Plate 20	E	4	0.879884	0.971993		0.921571	Plate 20	E	4	0.875779	0.883721		0.837878
E05	CP B 13	15	Plate 20	E	5	0.812628	0.897696		0.851128	Plate 20	E	5	0.870986	0.878884		0.833292
E06	CP 8 MZ	15	Plate 20	E	6	0.814343	0.899591		0.852925	Plate 20	E	6	0.858675	0.866462		0.821514
E07	CP B 7	15	Plate 20	E	7	0.808628	0.893277		0.846939	Plate 20	E	7	0.863383	0.871212		0.826018
E08	CP 70 MZ	15	Plate 20	E	8	0.786231	0.868536		0.823481	Plate 20	E	8	0.817292	0.824703		0.781922
E09	CP 25 MZ	15	Plate 20	E	9	0.809153	0.893857		0.847489	Plate 20	E	9	0.862645	0.870468		0.825312
E10	CP A 35	15	Plate 20	E	10	0.79857	0.882166		0.836404	Plate 20	E	10	0.85513	0.862884		0.818123
E11	CP 56 / 1 MZ	15	Plate 20	E	11	0.781493	0.863302		0.818518	Plate 20	E	11	0.843796	0.851448		0.807279
E12	CP 64 / MZ	15	Plate 20	E	12	0.859273	0.949224		0.899983	Plate 20	E	12	1.09931	1.10928		1.05174
F01	CP 96 MZ	15	Plate 20	F	1	0.827877	0.914541		0.8671	Plate 20	F	1	0.883803	0.891817		0.845555
F02	CP 56 MZ	15	Plate 20	F	2	0.840523	0.928511		0.880345	Plate 20	F	2	0.888749	0.896808		0.850287
F03	CP 18	15	Plate 20	F	3	0.824814	0.911158		0.863892	Plate 20	F	3	0.884499	0.89252		0.846221
F04	CP 7	15	Plate 20	F	4	0.819885	0.905713		0.858729	Plate 20	F	4	0.867176	0.87504		0.829647
F05	CP 17	15	Plate 20	F	5	0.816546	0.902024		0.855232	Plate 20	F	5	0.852651	0.860383		0.815751
F06	CP 99	15	Plate 20	F	6	0.804219	0.888407		0.842321	Plate 20	F	6	0.863177	0.871004		0.825821
F07	CP 39	15	Plate 20	F	7	0.809409	0.89414		0.847757	Plate 20	F	7	0.853185	0.860922		0.816262
F08	CP 55 MZ	15	Plate 20	F	8	0.83849	0.926265		0.878216	Plate 20	F	8	0.912112	0.920383		0.872639
F09	CP B 56 MZ	15	Plate 20	F	9	0.8413	0.92937		0.881159	Plate 20	F	9	0.890597	0.898673		0.852055
F10	CP 60 MZ	15	Plate 20	F	10	0.797206	0.88066		0.834976	Plate 20	F	10	0.846532	0.854208		0.809897
F11	CP 110 MZ	15	Plate 20	F	11	0.822379	0.908468		0.861341	Plate 20	F	11	0.866292	0.874148		0.828802
F12	CP 119 MZ	15	Plate 20	F	12	0.8576	0.947376		0.898231	Plate 20	F	12	0.962265	0.970991		0.920621
G01	CP B 19	15	Plate 20	G	1	0.83384	0.921129		0.873345	Plate 20	G	1	0.885131	0.893157		0.846825
G02	CSD 1 A	15	Plate 20	G	2	0.838069	0.9258		0.877775	Plate 20	G	2	0.909885	0.918136		0.870508
G03	CSD 4 R	15	Plate 20	G	3	0.901206	0.995547		0.943903	Plate 20	G	3	1.01479	1.02399		0.970872
G04	CSD 3 - 2	15	Plate 20	G	4	0.808923	0.893603		0.847248	Plate 20	G	4	0.863127	0.870954		0.825774
G05	CSD 3 R	15	Plate 20	G	5	0.812697	0.897772		0.851201	Plate 20	G	5	0.859948	0.867746		0.822732
G06	CSD 5 R	15	Plate 20	G	6	0.800775	0.884602		0.838714	Plate 20	G	6	0.861532	0.869345		0.824248
G07	CSD 6	15	Plate 20	G	7	0.817722	0.903323		0.856464	Plate 20	G	7	0.860165	0.867965		0.82294
G08	CSD 7	15	Plate 20	G	8	0.811519	0.896471		0.849967	Plate 20	G	8	0.844701	0.852361		0.808145
G09	CSD 9	15	Plate 20	G	9	0.80719	0.891689		0.845433	Plate 20	G	9	0.837345	0.844938		0.801107
G10	CSD 10	15	Plate 20	G	10	0.870436	0.961556		0.911675	Plate 20	G	10	0.94763	0.956223		0.906619
G11	LSD 14a	15	Plate 20	G	11	0.93258	1.0302		0.976763	Plate 20	G	11	1.01967	1.02892		0.975546
G12	ML 3850	15	Plate 20	G	12	1.03781	1.14645		1.08698	Plate 20	G	12	1.19919	1.21007		1.14729
H01	ML 3851	15	Plate 20	H	1	1.03469	1.143		1.08371	Plate 20	H	1	1.14281	1.15317		1.09335
H02	ML 3852	15	Plate 20	H	2	1.04823	1.15797		1.0979	Plate 20	H	2	1.18453	1.19527		1.13326
H03	ML 3853	15	Plate 20	H	3	1.03075	1.13865		1.07959	Plate 20	H	3	1.17159	1.18221		1.12088
H04	ML 3854	15	Plate 20	H	4	1.05936	1.17026		1.10956	Plate 20	H	4	1.21977	1.23084		1.16699
H05	ML 3855	15	Plate 20	H	5	1.05063	1.16061		1.1004	Plate 20	H	5	1.17037	1.18099		1.11972
H06	ML 3856	15	Plate 20	H	6	1.02115	1.12805		1.06953	Plate 20	H	6	1.12505	1.13525		1.07636
H07	ML 3857	15	Plate 20	H	7	1.00312	1.10813		1.05064	Plate 20	H	7	1.09462	1.10455		1.04725
H08	ML 3858	15	Plate 20	H	8	1.01553	1.12183		1.06364	Plate 20	H	8	1.11686	1.12699		1.06853
H09	ML 3859	15	Plate 20	H	9	1.02682	1.13431		1.07547	Plate 20	H	9	1.1274	1.13762		1.07861
H10	ML 3860	15	Plate 20	H	10	1.02248	1.12952		1.07092	Plate 20	H	10	1.13849	1.14881		1.08922
H11	ML 3861	15	Plate 20	H	11	1.04516	1.15457	PA	1.09468	Plate 20	H	11	1.18916	1.19994	PA	1.1377
H12	ML 3862	15	Plate 20	H	12	1.05733	1.16802	0.905237	1.10742	Plate 20	H	12	1.22338	1.23447	0.991013	1.17043
A01	ML 3863	15	Plate 21	A	1	1.09046	1.18753		1.11414	Plate 21	A	1	1.11287	1.16149		1.08971
A02	ML 3864	15	Plate 21	A	2	1.06748	1.16251		1.09066	Plate 21	A	2	1.09017	1.13779		1.06748
A03	ML 3865	15	Plate 21	A	3	1.05759	1.15173		1.08056	Plate 21	A	3	1.10286	1.15103		1.0799
A04	ML 3866	15	Plate 21	A	4	1.07081	1.16613		1.09406	Plate 21	A	4	1.10651	1.15485		1.08348
A05	ML 3867	15	Plate 21	A	5	1.04531	1.13837		1.06802	Plate 21	A	5	1.08255	1.12985		1.06002
A06	RN 4172	15	Plate 21	A	6	1.08476	1.18133		1.10833	Plate 21	A	6	1.09882	1.14682		1.07594
A07	RN 4180	15	Plate 21	A	7	1.07662	1.17247		1.10001	Plate 21	A	7	1.11038	1.15888		1.08726
A08	RN 4164	15	Plate 21	A	8	1.11781	1.21732		1.14209	Plate 21	A	8	1.17423	1.22553		1.14979
A09	RN 4190	15	Plate 21	A	9	1.06691	1.16189		1.09008	Plate 21	A	9	1.04951	1.09536		1.02766
A10	PKO 2011	15	Plate 21	A	10	0.993795	1.08226		1.01538	Plate 21	A	10	1.02229	1.06695		1.00101
A11	PKO 2013	15	Plate 21	A	11	1.07161	1.16701		1.09489	Plate 21	A	11	1.11437	1.16305		1.09118
A12	PKO 2010	15	Plate 21	A	12	1.00306	1.09236		1.02485	Plate 21	A	12	1.0319	1.07698		1.01042
B01	LN 821	15	Plate 21	B	1	1.08333	1.17978		1.10686	Plate 21	B	1	1.1146	1.16329		1.0914
B02	LN 822	15	Plate 21	B	2	0.977993	1.06506		0.999234	Plate 21	B	2	1.01816	1.06264		0.996971
B03	LN 1004	15	Plate 21	B	3	0.917861	0.99957		0.937796	Plate 21	B	3	0.934695	0.975528		0.915239
B04	LN 1006	15	Plate 21	B	4	0.902894	0.983271		0.922504	Plate 21	B	4	0.951928	0.993513		0.932114
B05	LN 1002	15	Plate 21	B	5	0.859345	0.935845		0.878009	Plate 21	B	5	0.905078	0.944617		0.886239
B06	LN 1003	15	Plate 21	B	6	0.953073	1.03792		0.973773	Plate 21	B	6	0.972477	1.01496		0.952235
B07	RN 4224	15	Plate 21	B	7	1.00836	1.09813		1.03026	Plate 21	B	7	1.07609	1.1231		1.05369
B08	RN 3729	15	Plate 21	B	8	0.993786	1.08225		1.01537	Plate 21	B	8	1.02809	1.07301		1.00669
B09	RN 4225	15	Plate 21	B	9	1.03573	1.12793		1.05822	Plate 21	B	9	1.07807	1.12517		1.05563
B10	RN 4213	15	Plate 21	B	10	1.05699	1.15108		1.07994	Plate 21	B	10	1.12124	1.17022		1.0979
B11	RN 4186	15	Plate 21	B	11	1.06929	1.16448		1.09252	Plate 21	B	11	1.14426	1.19424		1.12044
B12	LTM 458 / MA 07078	15	Plate 21	B	12	0.904877	0.985431		0.92453	Plate 21	B	12	0.961019	1.003		0.941015
C01	LTM 457 / MA EB 01007	15	Plate 21	C	1	0.912472	0.993702		0.93229	Plate 21	C	1	0.945621	0.986931		0.925938
C02	LN 1005	15	Plate 21	C	2	0.864904	0.941899		0.883689	Plate 21	C	2	0.893945	0.932997		0.875338
C03	MO 53	15	Plate 21	C	3	0.872362	0.950021		0.891309	Plate 21	C	3	0.912867	0.952746		0.893866
C04	LN 823	15	Plate 21	C	4	0.810611	0.882773		0.828217	Plate 21	C	4	0.862203	0.899869		0.844256
C05	LN 824	15	Plate 21	C	5	0.824751	0.898172		0.842664	Plate 21	C	5	0.858786	0.896303		0.84091
C06	LN 825	15	Plate 21	C	6	0.819527	0.892483		0.837326	Plate 21	C	6	0.851367	0.888559		0.833646
C07	LN 826	15	Plate 21	C	7	0.830055	0.903948		0.848083	Plate 21	C	7	0.896923	0.936106		0.878254
C08	LN 827	15	Plate 21	C	8	0.837861	0.912449		0.856059	Plate 21	C	8	0.891411	0.930353		0.872856
C09	LN 828	15	Plate 21	C	9	0.852806	0.928724		0.871328	Plate 21	C	9	0.906062	0.945644		0.887202
C10	LN 829	15	Plate 21	C	10	0.824111	0.897475		0.84201	Plate 21	C	10	0.898216	0.937455		0.87952
C11	LN 830	15	Plate 21	C	11	0.80991	0.882009		0.827501	Plate 21	C	11	0.861284	0.89891		0.843356
C12	LN 831	15	Plate 21	C	12	0.879001	0.957251		0.898092	Plate 21	C	12	0.936511	0.977423		0.917018
D01	LN 832	15	Plate 21	D	1	0.832958	0.907109		0.851049	Plate 21	D	1	0.870291	0.90831		0.852176
D02	LN 833	15	Plate 21	D	2	0.870156	0.947619		0.889055	Plate 21	D	2	0.914562	0.954515		0.895525
D03	LN 834	15	Plate 21	D	3	0.809617	0.88169		0.827201	Plate 21	D	3	0.852262	0.889494		0.834522
D04	RN 4078	15	Plate 21	D	4	1.00707	1.09672		1.02894	Plate 21	D	4	1.05141	1.09734		1.02952
D05	RN 4077	15	Plate 21	D	5	1.03516	1.12731		1.05764	Plate 21	D	5	1.04997	1.09584		1.02812
D06	RN 4079	15	Plate 21	D	6	1.05802	1.15221		1.081	Plate 21	D	6	1.0899	1.13752		1.06722
D07	RN 4080	15	Plate 21	D	7	0.925257	1.00762		0.945353	Plate 21	D	7	0.951128	0.992679		0.93133
D08	RN 4081	15	Plate 21	D	8	0.920972	1.00296		0.940975	Plate 21	D	8	0.969119	1.01146		0.948947
D09	RN 4085	15	Plate 21	D	9	1.04429	1.13726		1.06697	Plate 21	D	9	1.08946	1.13706		1.06679
D10	RN 4086	15	Plate 21	D	10	0.9698	1.05613		0.990863	Plate 21	D	10	1.0296	1.07458		1.00817
D11	RN 4088	15	Plate 21	D	11	0.989689	1.07779		1.01118	Plate 21	D	11	1.05599	1.10212		1.03401
D12	RN 4090	15	Plate 21	D	12	0.950805	1.03545		0.971456	Plate 21	D	12	1.00539	1.04931		0.984459
E01	JH 256	15	Plate 21	E	1	1.13533	1.2364		1.15999	Plate 21	E	1	1.17633	1.22771		1.15184
E02	NR 029	15	Plate 21	E	2	1.07081	1.16613		1.09406	Plate 21	E	2	1.11658	1.16536		1.09334
E03	CP 41	15	Plate 21	E	3	0.881441	0.959908		0.900585	Plate 21	E	3	0.87925	0.917661		0.860948
E04	WA 347-A	15	Plate 21	E	4	0.915463	0.996959		0.935346	Plate 21	E	4	0.947767	0.989171		0.928039
E05	WA 347-B	15	Plate 21	E	5	0.88793	0.966975		0.907215	Plate 21	E	5	0.907133	0.946762		0.888251
E06	RN 4091	15	Plate 21	E	6	0.986518	1.07434		1.00794	Plate 21	E	6	1.03494	1.08015		1.0134
E07	RN 4092	15	Plate 21	E	7	0.980378	1.06765		1.00167	Plate 21	E	7	1.0222	1.06685		1.00092
E08	RN 4093	15	Plate 21	E	8	1.00349	1.09282		1.02528	Plate 21	E	8	1.05087	1.09678		1.029
E09	RN 4094	15	Plate 21	E	9	1.02723	1.11867		1.04954	Plate 21	E	9	1.06872	1.11541		1.04647
E10	RN 4105	15	Plate 21	E	10	1.01242	1.10255		1.03441	Plate 21	E	10	1.0654	1.11194		1.04322
E11	RN 4106	15	Plate 21	E	11	0.954307	1.03926		0.975034	Plate 21	E	11	1.03098	1.07602		1.00952
E12	RN 4146	15	Plate 21	E	12	1.06164	1.15614		1.08469	Plate 21	E	12	1.13354	1.18306		1.10995
F01	RN 4149	15	Plate 21	F	1	0.941211	1.025		0.961653	Plate 21	F	1	0.973598	1.01613		0.953333
F02	RN 4162	15	Plate 21	F	2	0.9023	0.982624		0.921897	Plate 21	F	2	0.967036	1.00928		0.946907
F03	LTM 454 / MA 07044	15	Plate 21	F	3	0.827065	0.900692		0.845028	Plate 21	F	3	0.86186	0.899511		0.84392
F04	LN 902	15	Plate 21	F	4	0.836282	0.910729		0.854445	Plate 21	F	4	0.8539	0.891203		0.836126
F05	LN 729	15	Plate 21	F	5	0.820667	0.893724		0.838491	Plate 21	F	5	0.853857	0.891158		0.836084
F06	LTM 455 / SM 55	15	Plate 21	F	6	0.81655	0.889241		0.834285	Plate 21	F	6	0.85456	0.891892		0.836772
F07	LN 900	15	Plate 21	F	7	0.82225	0.895448		0.840109	Plate 21	F	7	0.855076	0.89243		0.837278
F08	LN 901	15	Plate 21	F	8	0.821981	0.895155		0.839834	Plate 21	F	8	0.846181	0.883147		0.828568
F09	CP 18	15	Plate 21	F	9	0.823455	0.89676		0.84134	Plate 21	F	9	0.848345	0.885405		0.830687
F10	KZ 139 (AMiN)	15	Plate 21	F	10	0.903601	0.984041		0.923226	Plate 21	F	10	0.954834	0.996546		0.934959
F11	MO PRO	15	Plate 21	F	11	0.830815	0.904775		0.84886	Plate 21	F	11	0.866914	0.904786		0.848869
F12	MO Gly	15	Plate 21	F	12	0.868379	0.945683		0.887239	Plate 21	F	12	0.932949	0.973705		0.91353
G01	MO AF	15	Plate 21	G	1	0.836727	0.911214		0.8549	Plate 21	G	1	0.866437	0.904288		0.848402
G02	LN 1001	15	Plate 21	G	2	0.836017	0.910441		0.854175	Plate 21	G	2	0.87703	0.915344		0.858775
G03	MO O	15	Plate 21	G	3	0.82485	0.898279		0.842765	Plate 21	G	3	0.853995	0.891302		0.836219
G04	MO B	15	Plate 21	G	4	0.908693	0.989586		0.928429	Plate 21	G	4	0.932877	0.97363		0.913459
G05	SM 522	15	Plate 21	G	5	0.824594	0.898001		0.842504	Plate 21	G	5	0.835823	0.872336		0.818425
G06	SM 530	15	Plate 21	G	6	0.809818	0.881909		0.827407	Plate 21	G	6	0.85048	0.887634		0.832777
G07	SM 713	15	Plate 21	G	7	0.813475	0.885892		0.831143	Plate 21	G	7	0.855932	0.893324		0.838116
[truncated: 1,553 more rows]
